# Supplementary material for: Identification and validation of major QTLs associated with low seed coat deficiency of natto soybean seeds (Glycine max L.)
Source: Theor Appl Genet. 2020 Aug 26;133(11):3165–76. doi: 10.1007/s00122-020-03662-5 (PMC7547995; doi:10.1007/s00122-020-03662-5)
Supplement: Supplementary file 4 — Supplementary material 4 (XLSX 51 kb) [file 122_2020_3662_MOESM4_ESM.xlsx]

## Sheet: qSCD20
Gmax 2.0 Primary Protein ID (1)	Start	Stop	Protein Length (AA)	Top Uniref100 BLASTP Hit (2)	E-value (E<10-6)	% Coverage	Top Descriptive Uniref100 BLASTP Hit (3)	E-value (E<10-6)	% Coverage	Top Arabidopsis (TAIR10) BLASTP Hit (4)	E-value (E<10-6)	Coverage	Gene Ontology Biological Process IDs (5)	Gene Ontology Biological Process Descriptions	Gene Ontology Molecular Function IDs (6)	Gene Ontology Molecular Function Descriptions	Gene Ontology Cellular Component IDs (7)	Gene Ontology Cellular Component Descriptions	PFAM IDs (8)	PFAM_Descriptions	Panther IDs (9)	Panther_Descriptions	KOG IDs (10)	KOG_Desctiptions
Glyma.20G124900	36724562	36726062	332	UniRef100_I1NFU0 Uncharacterized protein n=1 Tax=Glycine max RepID=I1NFU0_SOYBN	0	100	UniRef100_G7IAT5 Fasciclin-like arabinogalactan protein n=1 Tax=Medicago truncatula RepID=G7IAT5_MEDTR	6e-157	97.35	AT5G40940.1|Symbols:FLA20|putative fasciclin-like arabinogalactan protein 20|chr5:16406656-16407930 REVERSE LENGTH=424	5e-55	77.83	NA	NA	GO:0003674	molecular function	GO:0005576	extracellular region	PF02469	Fasciclin domain	NA	NA	NA	NA
Glyma.20G125000	36726524	36731379	544	UniRef100_I1NFU1 Uncharacterized protein n=1 Tax=Glycine max RepID=I1NFU1_SOYBN	0	100	NA	NA	NA	AT1G71110.1|Symbols:|unknown protein; FUNCTIONS IN: molecular_function unknown; INVOLVED IN: biological_process unknown; LOCATED IN: endomembrane system; BEST Arabidopsis thaliana protein match is: unknown protein (TAIR:AT2G12400.1); Has 173 Blast hits to 169 proteins in 21 species: Archae - 0; Bacteria - 0; Metazoa - 3; Fungi - 0; Plants - 165; Viruses - 0; Other Eukaryotes - 5 (source: NCBI BLi…	0	90.48	GO:0008150	biological process	GO:0003674	molecular function	GO:0005576	extracellular region	NA	NA	NA	NA	NA	NA
Glyma.20G125100	36735531	36737546	324	UniRef100_K7N333 Uncharacterized protein n=1 Tax=Glycine max RepID=K7N333_SOYBN	0	102.22	UniRef100_G7IAT3 Defects in morphology protein-like protein n=2 Tax=Medicago truncatula RepID=G7IAT3_MEDTR	5e-109	81.33	AT5G60370.1|Symbols:|FUNCTIONS IN: molecular_function unknown; INVOLVED IN: biological_process unknown; LOCATED IN: chloroplast; CONTAINS InterPro DOMAIN/s: Defects-in-morphology protein 1-like, mitochondrial (InterPro:IPR019190); BEST Arabidopsis thaliana protein match is: unknown protein (TAIR:AT3G57110.1); Has 1807 Blast hits to 1807 proteins in 277 species: Archae - 0; Bacteria - 0; Metazoa -…	5e-48	65.13	GO:0008150	biological process	GO:0003674	molecular function	GO:0005634	nucleus	PF09810	Exonuclease V - a 5' deoxyribonuclease	PTHR14464	FAMILY NOT NAMED	NA	NA
Glyma.20G125200	36739528	36741112	266	UniRef100_UPI0001CA9921 PREDICTED: probable ribose-5-phosphate isomerase n=1 Tax=Glycine max RepID=UPI0001CA9921	0	100	UniRef100_T2DNB2 Ribose-5-phosphate isomerase-like protein n=1 Tax=Phaseolus vulgaris RepID=T2DNB2_PHAVU	4e-176	100.38	AT2G01290.1|Symbols:RPI2|ribose-5-phosphate isomerase 2|chr2:149192-149989 REVERSE LENGTH=265	1e-131	100	GO:0008219 GO:0009052 GO:0010228	cell death; pentose-phosphate shunt, non-oxidative branch; vegetative to reproductive phase transition of meristem	GO:0004751	ribose-5-phosphate isomerase activity	GO:0005737	cytoplasm	PF06026	Ribose 5-phosphate isomerase A (phosphoriboisomerase A)	PTHR11934	RIBOSE-5-PHOSPHATE ISOMERASE	KOG3075	Ribose_5-phosphate_isomerase
Glyma.20G125300	36757606	36757785	60	UniRef100_K7N334 Uncharacterized protein (Fragment) n=1 Tax=Glycine max RepID=K7N334_SOYBN	2e-32	98.33	NA	NA	NA	NA	NA	NA	NA	NA	NA	NA	NA	NA	NA	NA	NA	NA	NA	NA
Glyma.20G125400	36757734	36759218	50	NA	NA	NA	NA	NA	NA	NA	NA	NA	NA	NA	NA	NA	NA	NA	NA	NA	NA	NA	NA	NA
Glyma.20G125500	36765175	36766117	150	UniRef100_UPI0001B63702 PREDICTED: uncharacterized protein LOC100795681 n=1 Tax=Glycine max RepID=UPI0001B63702	7e-106	100	NA	NA	NA	AT2G01300.1|Symbols:|unknown protein; BEST Arabidopsis thaliana protein match is: unknown protein (TAIR:AT1G15010.1); Has 73 Blast hits to 73 proteins in 12 species: Archae - 0; Bacteria - 0; Metazoa - 0; Fungi - 0; Plants - 73; Viruses - 0; Other Eukaryotes - 0 (source: NCBI BLink).|chr2:151221-151691 REVERSE LENGTH=156	3e-47	91.03	GO:0008150	biological process	GO:0003674	molecular function	GO:0009507	chloroplast	NA	NA	NA	NA	NA	NA
Glyma.20G125600	36779457	36786706	716	UniRef100_I1NFU5 Uncharacterized protein n=1 Tax=Glycine max RepID=I1NFU5_SOYBN	0	100	UniRef100_G7IAS5 ABC transporter G family member n=1 Tax=Medicago truncatula RepID=G7IAS5_MEDTR	0	102.88	AT2G01320.2|Symbols:|ABC-2 type transporter family protein|chr2:154487-158063 REVERSE LENGTH=727	0	98.35	NA	NA	GO:0000166 GO:0005524 GO:0016887 GO:0017111 GO:0042626	ATP binding; ATPase activity; ATPase activity, coupled to transmembrane movement of substances; nucleoside-triphosphatase activity; nucleotide binding	GO:0009507 GO:0009941 GO:0016020	chloroplast; chloroplast envelope; membrane	PF01061 PF00005	ABC-2 type transporter; ABC transporter	PTHR19241	ATP-BINDING CASSETTE TRANSPORTER	KOG0061	Transporter,_ABC_superfamily_(Breast_cancer_resistance_protein)
Glyma.20G125700	36788112	36793198	319	UniRef100_K7N335 Uncharacterized protein n=1 Tax=Glycine max RepID=K7N335_SOYBN	0	100	UniRef100_G7LBH2 Ell-associated factor Eaf n=1 Tax=Medicago truncatula RepID=G7LBH2_MEDTR	1e-159	85.85	AT1G71080.1|Symbols:|RNA polymerase II transcription elongation factor|chr1:26809987-26811645 REVERSE LENGTH=326	1e-93	85.58	GO:0008150	biological process	GO:0003674	molecular function	GO:0005634	nucleus	PF09816	RNA polymerase II transcription elongation factor	PTHR15970	FAMILY NOT NAMED	KOG4795	Protein_associated_with_transcriptional_elongation_factor_ELL
Glyma.20G125800	36794759	36800461	397	UniRef100_I1NFU7 Uncharacterized protein n=1 Tax=Glycine max RepID=I1NFU7_SOYBN	0	100	UniRef100_G7IAS1 Xylosyltransferase n=1 Tax=Medicago truncatula RepID=G7IAS1_MEDTR	0	99.75	AT1G71070.1|Symbols:|Core-2/I-branching beta-1,6-N-acetylglucosaminyltransferase family protein|chr1:26807440-26809152 REVERSE LENGTH=395	0	100.25	GO:0016051	carbohydrate biosynthetic process	GO:0008375 GO:0016757	acetylglucosaminyltransferase activity; transferase activity, transferring glycosyl groups	GO:0005794 GO:0016020	Golgi apparatus; membrane	PF02485	Core-2/I-Branching enzyme	PTHR19297	GLYCOSYLTRANSFERASE 14 FAMILY MEMBER	KOG0799	Branching_enzyme
Glyma.20G125900	36801843	36804427	513	UniRef100_I1NFU8 Uncharacterized protein n=1 Tax=Glycine max RepID=I1NFU8_SOYBN	0	100	UniRef100_G7IAS0 Pentatricopeptide repeat-containing protein n=2 Tax=Medicago truncatula RepID=G7IAS0_MEDTR	0	100.99	AT1G71060.1|Symbols:|Tetratricopeptide repeat (TPR)-like superfamily protein|chr1:26805651-26807183 REVERSE LENGTH=510	0	88.63	GO:0008150	biological process	NA	NA	GO:0005739	mitochondrion	PF01535	PPR repeat	PTHR24015	FAMILY NOT NAMED	NA	NA
Glyma.20G126000	36808696	36812985	799	UniRef100_I1NFU9 Uncharacterized protein n=1 Tax=Glycine max RepID=I1NFU9_SOYBN	0	100	UniRef100_D7KK48 Swap (Suppressor-of-White-APricot)/surp domain-containing protein n=1 Tax=Arabidopsis lyrata subsp. lyrata RepID=D7KK48_ARALL	0	102.57	AT1G14650.2|Symbols:|SWAP (Suppressor-of-White-APricot)/surp domain-containing protein / ubiquitin family protein|chr1:5028077-5030520 FORWARD LENGTH=785	0	101.66	GO:0006396	RNA processing	GO:0003723	RNA binding	GO:0005634	nucleus	PF00240 PF12230 PF01805	Ubiquitin family; Pre-mRNA splicing factor PRP21 like protein; Surp module	PTHR15316	SPLICEOSOME ASSOCIATED PROTEIN 114/SWAP SPLICING FACTOR-RELATED	KOG0007	Splicing_factor_3a,_subunit_1
Glyma.20G126100	36819770	36825601	785	UniRef100_K7N341 Uncharacterized protein n=1 Tax=Glycine max RepID=K7N341_SOYBN	0	100	UniRef100_Q93ZX4 CwfJ-like protein n=2 Tax=Arabidopsis thaliana RepID=Q93ZX4_ARATH	0	93.93	AT1G56290.1|Symbols:|CwfJ-like family protein|chr1:21075939-21078608 FORWARD LENGTH=692	0	93.93	GO:0006312 GO:0006406 GO:0009560 GO:0009640 GO:0009793 GO:0009845 GO:0009909 GO:0009933 GO:0010074 GO:0010162 GO:0010182 GO:0010228 GO:0016567 GO:0019915 GO:0050826	embryo development ending in seed dormancy; embryo sac egg cell differentiation; lipid storage; mRNA export from nucleus; maintenance of meristem identity; meristem structural organization; mitotic recombination; photomorphogenesis; protein ubiquitination; regulation of flower development; response to freezing; seed dormancy process; seed germination; sugar mediated signaling pathway; vegetative …	NA	NA	GO:0005634	nucleus	PF04677 PF04676	Protein similar to CwfJ C-terminus 1; Protein similar to CwfJ C-terminus 2	PTHR12072	CWF19, CELL CYCLE CONTROL PROTEIN	KOG2477	Uncharacterized_conserved_protein
Glyma.20G126200	36831398	36832932	147	UniRef100_I1NFV2 Uncharacterized protein n=1 Tax=Glycine max RepID=I1NFV2_SOYBN	2e-103	100	UniRef100_B9HW84 Heavy-metal-associated domain-containing family protein n=1 Tax=Populus trichocarpa RepID=B9HW84_POPTR	3e-80	97.33	AT1G22990.1|Symbols:HIPP22|Heavy metal transport/detoxification superfamily protein|chr1:8139221-8140045 FORWARD LENGTH=152	3e-65	96.05	GO:0016036 GO:0019375 GO:0030001 GO:0045892	cellular response to phosphate starvation; galactolipid biosynthetic process; metal ion transport; negative regulation of transcription, DNA-dependent	GO:0046872	metal ion binding	GO:0005737	cytoplasm	PF00403	Heavy-metal-associated domain	PTHR22814	COPPER TRANSPORT PROTEIN ATOX1-RELATED	KOG1603	Copper_chaperone
Glyma.20G126300	36848647	36851205	408	UniRef100_K7N344 Uncharacterized protein n=1 Tax=Glycine max RepID=K7N344_SOYBN	0	100	UniRef100_B9HW82 Heavy-metal-associated domain-containing family protein n=1 Tax=Populus trichocarpa RepID=B9HW82_POPTR	2e-130	97.37	AT1G23000.1|Symbols:|Heavy metal transport/detoxification superfamily protein|chr1:8143614-8144865 FORWARD LENGTH=358	2e-42	31.28	GO:0009909 GO:0016570 GO:0030001 GO:0048449	floral organ formation; histone modification; metal ion transport; regulation of flower development	GO:0046872	metal ion binding	GO:0005575	cellular component	PF00403	Heavy-metal-associated domain	PTHR22814	COPPER TRANSPORT PROTEIN ATOX1-RELATED	KOG1603	Copper_chaperone
Glyma.20G126400	36854914	36863598	611	UniRef100_I1NFV4 Uncharacterized protein n=1 Tax=Glycine max RepID=I1NFV4_SOYBN	0	100	UniRef100_B9IE99 Transducin family protein n=2 Tax=Populus trichocarpa RepID=B9IE99_POPTR	0	99.67	AT3G18060.1|Symbols:|transducin family protein / WD-40 repeat family protein|chr3:6183880-6186788 FORWARD LENGTH=609	0	99.67	GO:0006816 GO:0006833 GO:0007030 GO:0007033 GO:0008150 GO:0009651 GO:0009750 GO:0009832 GO:0016049 GO:0030243 GO:0048767	Golgi organization; biological process; calcium ion transport; cell growth; cellulose metabolic process; plant-type cell wall biogenesis; response to fructose stimulus; response to salt stress; root hair elongation; vacuole organization; water transport	GO:0000166	nucleotide binding	GO:0005737 GO:0005829 GO:0080008	CUL4-RING ubiquitin ligase complex; cytoplasm; cytosol	PF00400	WD domain, G-beta repeat	PTHR19856	WD-REPEATCONTAINING PROTEIN (WDR1)	KOG0318	WD40_repeat_stress_protein/actin_interacting_protein
Glyma.20G126500	36862931	36869680	576	UniRef100_I1NFV5 Uncharacterized protein n=2 Tax=Glycine max RepID=I1NFV5_SOYBN	0	100	UniRef100_Q949X9 Protein LOW PHOSPHATE ROOT2 n=1 Tax=Arabidopsis thaliana RepID=Q949X9_ARATH	0	98.45	AT1G71040.1|Symbols:LPR2|Cupredoxin superfamily protein|chr1:26797201-26800224 REVERSE LENGTH=581	0	98.45	GO:0010073 GO:0016036 GO:0055114	cellular response to phosphate starvation; meristem maintenance; oxidation-reduction process	GO:0005507 GO:0016491	copper ion binding; oxidoreductase activity	GO:0005576 GO:0005618 GO:0005794 GO:0005829 GO:0016020	Golgi apparatus; cell wall; cytosol; extracellular region; membrane	PF00394 PF07732 PF07731	Multicopper oxidase; Multicopper oxidase; Multicopper oxidase	PTHR11709	MULTI-COPPER OXIDASE	NA	NA
Glyma.20G126600	36871574	36877788	624	UniRef100_K7N347 Uncharacterized protein n=1 Tax=Glycine max RepID=K7N347_SOYBN	0	100	UniRef100_Q8GZT8 PTEN-like protein n=1 Tax=Arabidopsis thaliana RepID=Q8GZT8_ARATH	0	95.74	AT3G19420.1|Symbols:ATPEN2, PEN2|PTEN 2|chr3:6731824-6735354 FORWARD LENGTH=611	0	95.74	GO:0006944 GO:0007243 GO:0035335 GO:0043407 GO:0046856 GO:0048193	Golgi vesicle transport; cellular membrane fusion; intracellular protein kinase cascade; negative regulation of MAP kinase activity; peptidyl-tyrosine dephosphorylation; phosphatidylinositol dephosphorylation	GO:0052866 GO:0070300	phosphatidic acid binding; phosphatidylinositol phosphate phosphatase activity	GO:0005829	cytosol	PF10409	C2 domain of PTEN tumour-suppressor protein	PTHR12305	PHOSPHATASE WITH HOMOLOGY TO TENSIN	KOG2283	Clathrin_coat_dissociation_kinase_GAK/PTEN/Auxilin_and_related_tyrosine_phosphatases
Glyma.20G126700	36884448	36887174	394	UniRef100_I1NFV7 Uncharacterized protein n=1 Tax=Glycine max RepID=I1NFV7_SOYBN	0	100	UniRef100_Q6T2Z6 Cyclin d3 n=1 Tax=Glycine max RepID=Q6T2Z6_SOYBN	0	99.24	AT4G34160.1|Symbols:CYCD3;1, CYCD3|CYCLIN D3;1|chr4:16357903-16359304 FORWARD LENGTH=376	1e-114	86.97	GO:0000082 GO:0000280 GO:0000911 GO:0006275 GO:0009735 GO:0009741 GO:0009744 GO:0010075 GO:0010103 GO:0010389 GO:0010583 GO:0042023 GO:0042127 GO:0048316 GO:0051225 GO:0051726	DNA endoreduplication; G1/S transition of mitotic cell cycle; cytokinesis by cell plate formation; nuclear division; regulation of DNA replication; regulation of G2/M transition of mitotic cell cycle; regulation of cell cycle; regulation of cell proliferation; regulation of meristem growth; response to brassinosteroid stimulus; response to cyclopentenone; response to cytokinin stimulus; response …	GO:0005515 GO:0016538	cyclin-dependent protein serine/threonine kinase regulator activity; protein binding	GO:0005634	nucleus	PF00134 PF02984	Cyclin, N-terminal domain; Cyclin, C-terminal domain	PTHR10177	CYCLINE	KOG0656	G1/S-specific_cyclin_D
Glyma.20G126800	36902074	36906206	256	UniRef100_I1NFV9 Uncharacterized protein n=1 Tax=Glycine max RepID=I1NFV9_SOYBN	0	100	UniRef100_B9GHD1 Cyclase family protein n=1 Tax=Populus trichocarpa RepID=B9GHD1_POPTR	1e-133	85.77	AT4G35220.1|Symbols:|Cyclase family protein|chr4:16752636-16753966 FORWARD LENGTH=272	5e-138	84.19	GO:0008150	biological process	GO:0003674	molecular function	GO:0005783 GO:0005794 GO:0009507	Golgi apparatus; chloroplast; endoplasmic reticulum	PF04199	Putative cyclase	NA	NA	NA	NA
Glyma.20G126900	36907714	36912023	277	UniRef100_I1NFW0 Uncharacterized protein n=3 Tax=Glycine max RepID=I1NFW0_SOYBN	0	100	UniRef100_D7MD29 Cyclase family protein n=1 Tax=Arabidopsis lyrata subsp. lyrata RepID=D7MD29_ARALL	9e-131	94.49	AT4G35220.1|Symbols:|Cyclase family protein|chr4:16752636-16753966 FORWARD LENGTH=272	5e-133	94.49	GO:0008150	biological process	GO:0003674	molecular function	GO:0005783 GO:0005794 GO:0009507	Golgi apparatus; chloroplast; endoplasmic reticulum	PF04199	Putative cyclase	NA	NA	NA	NA
Glyma.20G127000	36914789	36915388	117	UniRef100_K7N355 Uncharacterized protein n=1 Tax=Glycine max RepID=K7N355_SOYBN	8e-75	100	NA	NA	NA	NA	NA	NA	NA	NA	NA	NA	NA	NA	NA	NA	NA	NA	NA	NA
Glyma.20G127100	36925038	36925614	103	UniRef100_K7N356 Uncharacterized protein n=1 Tax=Glycine max RepID=K7N356_SOYBN	5e-68	100	NA	NA	NA	NA	NA	NA	NA	NA	NA	NA	NA	NA	NA	NA	NA	NA	NA	NA
Glyma.20G127200	36931016	36932757	116	UniRef100_K7N357 Uncharacterized protein n=1 Tax=Glycine max RepID=K7N357_SOYBN	4e-42	143.75	NA	NA	NA	NA	NA	NA	NA	NA	NA	NA	NA	NA	NA	NA	NA	NA	NA	NA
Glyma.20G127300	36936842	36938644	398	UniRef100_C6ZS02 Leucine-rich repeat disease resistance protein n=1 Tax=Glycine max RepID=C6ZS02_SOYBN	0	100	UniRef100_C6ZS02 Leucine-rich repeat disease resistance protein n=1 Tax=Glycine max RepID=C6ZS02_SOYBN	0	100	AT2G15320.1|Symbols:|Leucine-rich repeat (LRR) family protein|chr2:6666527-6667675 REVERSE LENGTH=382	3e-171	96.34	GO:0007165	signal transduction	NA	NA	GO:0005886	plasma membrane	PF00560 PF08263	Leucine Rich Repeat; Leucine rich repeat N-terminal domain	PTHR24420	LEUCINE-RICH REPEAT RECEPTOR-LIKE PROTEIN KINASE	NA	NA
Glyma.20G127400	36939868	36948104	157	UniRef100_I1NFW3 Uncharacterized protein n=1 Tax=Glycine max RepID=I1NFW3_SOYBN	2e-104	100	NA	NA	NA	AT2G01640.2|Symbols:|unknown protein; FUNCTIONS IN: molecular_function unknown; INVOLVED IN: biological_process unknown; LOCATED IN: cellular_component unknown; EXPRESSED IN: 22 plant structures; EXPRESSED DURING: 13 growth stages.|chr2:283085-284034 FORWARD LENGTH=156	5e-35	86.54	GO:0008150	biological process	GO:0003674	molecular function	GO:0005575	cellular component	NA	NA	NA	NA	NA	NA
Glyma.20G127500	36948588	36951445	143	UniRef100_I1NFW4 Uncharacterized protein n=1 Tax=Glycine max RepID=I1NFW4_SOYBN	2e-96	100	UniRef100_B9HS51 STRESS ENHANCED protein 1 n=1 Tax=Populus trichocarpa RepID=B9HS51_POPTR	6e-46	97.24	AT4G34190.1|Symbols:SEP1|stress enhanced protein 1|chr4:16372606-16373511 REVERSE LENGTH=146	3e-46	97.26	GO:0006098 GO:0006364 GO:0009611 GO:0009637 GO:0009644 GO:0009657 GO:0009744 GO:0009773 GO:0010114 GO:0010155 GO:0010207 GO:0010218 GO:0015995 GO:0019288 GO:0071486 GO:0071492	cellular response to UV-A; cellular response to high light intensity; chlorophyll biosynthetic process; isopentenyl diphosphate biosynthetic process, mevalonate-independent pathway; pentose-phosphate shunt; photosynthetic electron transport in photosystem I; photosystem II assembly; plastid organization; rRNA processing; regulation of proton transport; response to blue light; response to far red …	GO:0016168	chlorophyll binding	GO:0009535	chloroplast thylakoid membrane	NA	NA	NA	NA	NA	NA
Glyma.20G127600	36952462	36957059	400	UniRef100_K7N360 Uncharacterized protein n=1 Tax=Glycine max RepID=K7N360_SOYBN	3e-167	94.31	UniRef100_F8WRL3 Sodium:hydrogen antiporter 1 (Fragment) n=1 Tax=Flaveria bidentis RepID=F8WRL3_FLABI	1e-85	35.18	AT3G19490.1|Symbols:ATNHD1, NHD1|sodium:hydrogen antiporter 1|chr3:6754875-6758127 REVERSE LENGTH=576	4e-71	33.51	GO:0006814 GO:0006848 GO:0015746 GO:0035725 GO:0055085	citrate transport; pyruvate transport; sodium ion transmembrane transport; sodium ion transport; transmembrane transport	GO:0015137 GO:0015385 GO:0015386 GO:0050833	citrate transmembrane transporter activity; potassium:hydrogen antiporter activity; pyruvate transmembrane transporter activity; sodium:hydrogen antiporter activity	GO:0009507 GO:0016021	chloroplast; integral to membrane	NA	NA	PTHR10283	SOLUTE CARRIER FAMILY 13 MEMBER	NA	NA
Glyma.20G127700	36958692	36960206	170	UniRef100_K7MM28 Uncharacterized protein n=1 Tax=Glycine max RepID=K7MM28_SOYBN	1e-42	38.79	UniRef100_G8A1A6 Myb protein-like protein n=1 Tax=Medicago truncatula RepID=G8A1A6_MEDTR	7e-17	40.12	AT5G41240.1|Symbols:ATGSTT2, GST10B, GSTT2|glutathione S-transferase THETA 2|chr5:16498293-16500811 REVERSE LENGTH=591	8e-08	27.24	GO:0009407 GO:0010583	response to cyclopentenone; toxin catabolic process	GO:0004364	glutathione transferase activity	GO:0005737	cytoplasm	NA	NA	NA	NA	NA	NA
Glyma.20G127800	36962266	36968300	436	UniRef100_K7N361 Lipase n=1 Tax=Glycine max RepID=K7N361_SOYBN	0	100	UniRef100_K7N361 Lipase n=1 Tax=Glycine max RepID=K7N361_SOYBN	0	100	AT2G15230.1|Symbols:ATLIP1, LIP1|lipase 1|chr2:6612666-6615204 FORWARD LENGTH=393	0	94.91	GO:0006629	lipid metabolic process	GO:0004806 GO:0016787	hydrolase activity; triglyceride lipase activity	GO:0005576 GO:0005615	extracellular region; extracellular space	PF04083 PF00561	Partial alpha/beta-hydrolase lipase region; alpha/beta hydrolase fold	PTHR11005	LYSOSOMAL ACID LIPASE-RELATED	KOG2624	Triglyceride_lipase-cholesterol_esterase
Glyma.20G127900	36965860	36966634	75	UniRef100_K7N363 Uncharacterized protein n=1 Tax=Glycine max RepID=K7N363_SOYBN	3e-44	100	NA	NA	NA	NA	NA	NA	NA	NA	NA	NA	NA	NA	NA	NA	NA	NA	NA	NA
Glyma.20G128000	36969398	36969625	66	UniRef100_K7N364 Uncharacterized protein n=1 Tax=Glycine max RepID=K7N364_SOYBN	3e-37	86.67	NA	NA	NA	NA	NA	NA	NA	NA	NA	NA	NA	NA	NA	NA	NA	NA	NA	NA
Glyma.20G128100	36973656	36975687	481	UniRef100_I1NFW9 Uncharacterized protein n=1 Tax=Glycine max RepID=I1NFW9_SOYBN	0	100	UniRef100_G7J1D0 Limonoid UDP-glucosyltransferase n=1 Tax=Medicago truncatula RepID=G7J1D0_MEDTR	0	99.38	AT4G15480.1|Symbols:UGT84A1|UDP-Glycosyltransferase superfamily protein|chr4:8849000-8850472 REVERSE LENGTH=490	0	94.29	GO:0008152 GO:0009744 GO:0009813 GO:0010224	flavonoid biosynthetic process; metabolic process; response to UV-B; response to sucrose stimulus	GO:0008194 GO:0016757 GO:0016758 GO:0035251 GO:0050284	UDP-glucosyltransferase activity; UDP-glycosyltransferase activity; sinapate 1-glucosyltransferase activity; transferase activity, transferring glycosyl groups; transferase activity, transferring hexosyl groups	GO:0005575	cellular component	PF00201	UDP-glucoronosyl and UDP-glucosyl transferase	PTHR11926	GLUCOSYL/GLUCURONOSYL TRANSFERASES	KOG1192	UDP-glucuronosyl_and_UDP-glucosyl_transferase
Glyma.20G128200	36987719	36987998	81	UniRef100_K7N365 Uncharacterized protein n=1 Tax=Glycine max RepID=K7N365_SOYBN	3e-51	100	NA	NA	NA	NA	NA	NA	NA	NA	NA	NA	NA	NA	NA	NA	NA	NA	NA	NA
Glyma.20G128300	36998807	36999073	89	UniRef100_UPI00023DC386 PREDICTED: uncharacterized protein LOC102664921 n=1 Tax=Glycine max RepID=UPI00023DC386	7e-54	100	NA	NA	NA	AT1G49800.1|Symbols:|unknown protein; FUNCTIONS IN: molecular_function unknown; INVOLVED IN: biological_process unknown; LOCATED IN: endomembrane system; EXPRESSED IN: sepal, male gametophyte, stamen; EXPRESSED DURING: 4 anthesis; Has 12 Blast hits to 12 proteins in 5 species: Archae - 0; Bacteria - 0; Metazoa - 0; Fungi - 0; Plants - 12; Viruses - 0; Other Eukaryotes - 0 (source: NCBI BLink).|ch…	8e-08	72.22	GO:0008150	biological process	GO:0003674	molecular function	GO:0005576	extracellular region	NA	NA	NA	NA	NA	NA
Glyma.20G128400	37000541	37000756	72	UniRef100_K7N367 Uncharacterized protein n=1 Tax=Glycine max RepID=K7N367_SOYBN	2e-39	100	NA	NA	NA	NA	NA	NA	NA	NA	NA	NA	NA	NA	NA	NA	NA	NA	NA	NA
Glyma.20G128500	37006447	37007087	97	NA	NA	NA	NA	NA	NA	NA	NA	NA	NA	NA	NA	NA	NA	NA	NA	NA	NA	NA	NA	NA
Glyma.20G128600	37015598	37017590	358	UniRef100_UPI00018C6E65 PREDICTED: probable cinnamyl alcohol dehydrogenase n=1 Tax=Glycine max RepID=UPI00018C6E65	0	100	UniRef100_V9I5Y7 Cinnamyl alcohol dehydrogenase n=1 Tax=Caragana korshinskii RepID=V9I5Y7_9FABA	0	99.44	AT3G19450.1|Symbols:CAD4, ATCAD4, CAD, CAD-C|GroES-like zinc-binding alcohol dehydrogenase family protein|chr3:6744859-6747005 FORWARD LENGTH=365	0	97.81	GO:0009809 GO:0055114 GO:0080167	lignin biosynthetic process; oxidation-reduction process; response to karrikin	GO:0000166 GO:0008270 GO:0016491 GO:0045551	cinnamyl-alcohol dehydrogenase activity; nucleotide binding; oxidoreductase activity; zinc ion binding	GO:0005737	cytoplasm	PF08240 PF00107	Alcohol dehydrogenase GroES-like domain; Zinc-binding dehydrogenase	PTHR11695	ALCOHOL DEHYDROGENASE RELATED	KOG0023	Alcohol_dehydrogenase,_class_V
Glyma.20G128700	37019740	37024675	259	UniRef100_I1NFX0 Uncharacterized protein n=1 Tax=Glycine max RepID=I1NFX0_SOYBN	0	100	UniRef100_U5G0I6 UNC-50 family protein n=1 Tax=Populus trichocarpa RepID=U5G0I6_POPTR	4e-148	90.16	AT2G15240.1|Symbols:|UNC-50 family protein|chr2:6615980-6618862 REVERSE LENGTH=252	7e-143	93.25	GO:0008150	biological process	GO:0003674	molecular function	GO:0005634	nucleus	PF05216	UNC-50 family	PTHR12841	FAMILY NOT NAMED	KOG3012	Uncharacterized_conserved_protein
Glyma.20G128800	37027552	37029901	171	UniRef100_C6TL91 Uncharacterized protein n=1 Tax=Glycine max RepID=C6TL91_SOYBN	1e-117	100	UniRef100_B6TNU4 PRKR interacting protein 1 n=1 Tax=Zea mays RepID=B6TNU4_MAIZE	2e-35	57.63	AT2G15270.1|Symbols:|unknown protein; CONTAINS InterPro DOMAIN/s: Protein of unknown function DUF1168 (InterPro:IPR009548); Has 1930 Blast hits to 1364 proteins in 219 species: Archae - 0; Bacteria - 44; Metazoa - 762; Fungi - 280; Plants - 96; Viruses - 3; Other Eukaryotes - 745 (source: NCBI BLink).|chr2:6637967-6639252 FORWARD LENGTH=194	3e-42	63.92	GO:0008150	biological process	GO:0003674	molecular function	GO:0005634	nucleus	PF06658	Protein of unknown function (DUF1168)	PTHR13507	UNCHARACTERIZED	KOG4055	Uncharacterized_conserved_protein
Glyma.20G128900	37033657	37036248	205	UniRef100_I1NFX2 Reticulon-like protein n=1 Tax=Glycine max RepID=I1NFX2_SOYBN	7e-142	100	UniRef100_I1NFX2 Reticulon-like protein n=1 Tax=Glycine max RepID=I1NFX2_SOYBN	7e-142	100	AT3G19460.1|Symbols:|Reticulon family protein|chr3:6747600-6748904 FORWARD LENGTH=200	3e-69	97.5	GO:0008150	biological process	GO:0003674	molecular function	GO:0005783	endoplasmic reticulum	PF02453	Reticulon	PTHR10994	RETICULON	KOG1792	Reticulon
Glyma.20G129000	37038318	37040153	271	UniRef100_I1NFX3 Uncharacterized protein n=1 Tax=Glycine max RepID=I1NFX3_SOYBN	0	100	UniRef100_E5D6S7 SPX domain-containing protein 3 n=1 Tax=Phaseolus vulgaris RepID=E5D6S7_PHAVU	6e-150	98.01	AT2G26660.1|Symbols:ATSPX2, SPX2|SPX domain gene 2|chr2:11338932-11340703 FORWARD LENGTH=287	5e-75	87.8	GO:0006817 GO:0016036 GO:0019375 GO:0045892	cellular response to phosphate starvation; galactolipid biosynthetic process; negative regulation of transcription, DNA-dependent; phosphate ion transport	GO:0003674	molecular function	GO:0005634	nucleus	PF03105	SPX domain	PTHR10783	XENOTROPIC AND POLYTROPIC RETROVIRUS RECEPTOR 1-RELATED	KOG1161	Protein_involved_in_vacuolar_polyphosphate_accumulation,_contains_SPX_domain
Glyma.20G129100	37041951	37044659	285	UniRef100_I1NFX4 Uncharacterized protein n=1 Tax=Glycine max RepID=I1NFX4_SOYBN	0	100	UniRef100_Q09S70 Tic21 n=1 Tax=Pisum sativum RepID=Q09S70_PEA	1e-151	100.35	AT2G15290.1|Symbols:ATTIC21, TIC21, CIA5, PIC1|translocon at inner membrane of chloroplasts 21|chr2:6642512-6644011 REVERSE LENGTH=296	2e-113	95.95	GO:0006875 GO:0045037	cellular metal ion homeostasis; protein import into chloroplast stroma	GO:0005381 GO:0015088 GO:0042803	copper uptake transmembrane transporter activity; iron ion transmembrane transporter activity; protein homodimerization activity	GO:0009507 GO:0009706 GO:0009941 GO:0031897	Tic complex; chloroplast; chloroplast envelope; chloroplast inner membrane	PF12263	Protein of unknown function (DUF3611)	NA	NA	NA	NA
Glyma.20G129200	37049072	37052666	776	UniRef100_K7N368 Uncharacterized protein n=1 Tax=Glycine max RepID=K7N368_SOYBN	0	100	UniRef100_S4WIP5 Ovary receptor kinase 1 n=1 Tax=Solanum chacoense RepID=S4WIP5_SOLCH	0	99.74	AT4G34220.1|Symbols:|Leucine-rich repeat protein kinase family protein|chr4:16381653-16384054 REVERSE LENGTH=757	0	101.59	GO:0006468 GO:0007169	protein phosphorylation; transmembrane receptor protein tyrosine kinase signaling pathway	GO:0004672 GO:0004674 GO:0004713 GO:0005524 GO:0016772	ATP binding; protein kinase activity; protein serine/threonine kinase activity; protein tyrosine kinase activity; transferase activity, transferring phosphorus-containing groups	NA	NA	PF00560 PF08263 PF00069	Leucine Rich Repeat; Leucine rich repeat N-terminal domain; Protein kinase domain	PTHR24420	LEUCINE-RICH REPEAT RECEPTOR-LIKE PROTEIN KINASE	KOG1187	Serine/threonine_protein_kinase
Glyma.20G129300	37056716	37059915	257	UniRef100_I1NFX6 Uncharacterized protein n=1 Tax=Glycine max RepID=I1NFX6_SOYBN	0	100	UniRef100_D7MF41 Hydrolase n=1 Tax=Arabidopsis lyrata subsp. lyrata RepID=D7MF41_ARALL	5e-104	93.51	AT4G34215.2|Symbols:|Domain of unknown function (DUF303) _x0001_|chr4:16380203-16381192 REVERSE LENGTH=260	9e-108	95.38	GO:0008150	biological process	GO:0016787	hydrolase activity	GO:0005634	nucleus	PF03629	Domain of unknown function (DUF303)	NA	NA	NA	NA
Glyma.20G129400	37061238	37064473	596	UniRef100_I1NFX7 Uncharacterized protein n=1 Tax=Glycine max RepID=I1NFX7_SOYBN	0	100	UniRef100_D2D316 Phosphoglycerate dehydrogenase n=1 Tax=Gossypium hirsutum RepID=D2D316_GOSHI	0	98.84	AT4G34200.1|Symbols:EDA9|D-3-phosphoglycerate dehydrogenase|chr4:16374041-16376561 REVERSE LENGTH=603	0	96.35	GO:0006564 GO:0008152 GO:0009561 GO:0055114	L-serine biosynthetic process; megagametogenesis; metabolic process; oxidation-reduction process	GO:0000166 GO:0004617 GO:0005524 GO:0016597 GO:0016616 GO:0048037 GO:0051287	ATP binding; NAD binding; amino acid binding; cofactor binding; nucleotide binding; oxidoreductase activity, acting on the CH-OH group of donors, NAD or NADP as acceptor; phosphoglycerate dehydrogenase activity	GO:0005739 GO:0009507 GO:0009536 GO:0009570 GO:0016020	chloroplast; chloroplast stroma; membrane; mitochondrion; plastid	PF01842 PF02826 PF00389	ACT domain; D-isomer specific 2-hydroxyacid dehydrogenase, NAD binding domain; D-isomer specific 2-hydroxyacid dehydrogenase, catalytic domain	PTHR10996	2-HYDROXYACID DEHYDROGENASE-RELATED	KOG0068	D-3-phosphoglycerate_dehydrogenase,_D-isomer-specific_2-hydroxy_acid_dehydrogenase_superfamily
Glyma.20G129500	37068061	37080273	648	UniRef100_I1NFX9 Uncharacterized protein (Fragment) n=3 Tax=Glycine max RepID=I1NFX9_SOYBN	0	100	UniRef100_Q9LT68 Genomic DNA, chromosome 3, P1 clone: MLD14 n=1 Tax=Arabidopsis thaliana RepID=Q9LT68_ARATH	0	75.87	AT3G19490.1|Symbols:ATNHD1, NHD1|sodium:hydrogen antiporter 1|chr3:6754875-6758127 REVERSE LENGTH=576	0	75.87	GO:0006814 GO:0006848 GO:0015746 GO:0035725 GO:0055085	citrate transport; pyruvate transport; sodium ion transmembrane transport; sodium ion transport; transmembrane transport	GO:0015137 GO:0015385 GO:0015386 GO:0050833	citrate transmembrane transporter activity; potassium:hydrogen antiporter activity; pyruvate transmembrane transporter activity; sodium:hydrogen antiporter activity	GO:0009507 GO:0016021	chloroplast; integral to membrane	PF03600 PF04083	Citrate transporter; Partial alpha/beta-hydrolase lipase region	PTHR10283	SOLUTE CARRIER FAMILY 13 MEMBER	NA	NA
Glyma.20G129600	37075297	37078272	143	UniRef100_I1NFY0 Uncharacterized protein n=1 Tax=Glycine max RepID=I1NFY0_SOYBN	1e-96	100	UniRef100_B9HS51 STRESS ENHANCED protein 1 n=1 Tax=Populus trichocarpa RepID=B9HS51_POPTR	1e-42	97.24	AT4G34190.1|Symbols:SEP1|stress enhanced protein 1|chr4:16372606-16373511 REVERSE LENGTH=146	2e-45	97.26	GO:0006098 GO:0006364 GO:0009611 GO:0009637 GO:0009644 GO:0009657 GO:0009744 GO:0009773 GO:0010114 GO:0010155 GO:0010207 GO:0010218 GO:0015995 GO:0019288 GO:0071486 GO:0071492	cellular response to UV-A; cellular response to high light intensity; chlorophyll biosynthetic process; isopentenyl diphosphate biosynthetic process, mevalonate-independent pathway; pentose-phosphate shunt; photosynthetic electron transport in photosystem I; photosystem II assembly; plastid organization; rRNA processing; regulation of proton transport; response to blue light; response to far red …	GO:0016168	chlorophyll binding	GO:0009535	chloroplast thylakoid membrane	NA	NA	NA	NA	NA	NA
Glyma.20G129700	37084005	37088880	418	UniRef100_I1NFY2 Uncharacterized protein n=1 Tax=Glycine max RepID=I1NFY2_SOYBN	0	100	UniRef100_B9GHT1 5-methylthioribose kinase family protein n=1 Tax=Populus trichocarpa RepID=B9GHT1_POPTR	0	99.52	AT1G49820.1|Symbols:ATMTK, MTK|S-methyl-5-thioribose kinase|chr1:18443005-18444907 FORWARD LENGTH=420	0	99.05	GO:0009086 GO:0019509 GO:0071281 GO:0071369 GO:0071732	L-methionine salvage from methylthioadenosine; cellular response to ethylene stimulus; cellular response to iron ion; cellular response to nitric oxide; methionine biosynthetic process	GO:0016772 GO:0042802 GO:0046522	S-methyl-5-thioribose kinase activity; identical protein binding; transferase activity, transferring phosphorus-containing groups	GO:0005829	cytosol	PF01636	Phosphotransferase enzyme family	PTHR10909	ELECTRON TRANSPORT OXIDOREDUCTASE	NA	NA
Glyma.20G129800	37087109	37088060	120	NA	NA	NA	NA	NA	NA	NA	NA	NA	NA	NA	NA	NA	NA	NA	NA	NA	NA	NA	NA	NA
Glyma.20G129900	37091399	37092697	226	UniRef100_C6SYB8 Uncharacterized protein n=1 Tax=Glycine max RepID=C6SYB8_SOYBN	1e-164	100	UniRef100_I6ZPI0 PRp27-like protein n=1 Tax=Olea europaea subsp. europaea RepID=I6ZPI0_OLEEU	2e-116	95.63	AT2G15220.1|Symbols:|Plant basic secretory protein (BSP) family protein|chr2:6608689-6609366 FORWARD LENGTH=225	1e-95	99.11	GO:0006952	defense response	NA	NA	GO:0005576	extracellular region	PF04450	Peptidase of plants and bacteria	NA	NA	NA	NA
Glyma.20G130000	37095050	37095962	226	UniRef100_I1NFY4 Uncharacterized protein n=1 Tax=Glycine max RepID=I1NFY4_SOYBN	2e-166	100	UniRef100_I6ZPI0 PRp27-like protein n=1 Tax=Olea europaea subsp. europaea RepID=I6ZPI0_OLEEU	1e-116	96.07	AT2G15220.1|Symbols:|Plant basic secretory protein (BSP) family protein|chr2:6608689-6609366 FORWARD LENGTH=225	2e-98	98.67	GO:0006952	defense response	NA	NA	GO:0005576	extracellular region	PF04450	Peptidase of plants and bacteria	NA	NA	NA	NA

## Sheet: qSCD15
Gmax 2.0 Primary Protein ID (1)	Start	Stop	Protein Length (AA)	Top Uniref100 BLASTP Hit (2)	E-value (E<10-6)	% Coverage	Top Descriptive Uniref100 BLASTP Hit (3)	E-value (E<10-6)	% Coverage	Top Arabidopsis (TAIR10) BLASTP Hit (4)	E-value (E<10-6)	Coverage	Gene Ontology Biological Process IDs (5)	Gene Ontology Biological Process Descriptions	Gene Ontology Molecular Function IDs (6)	Gene Ontology Molecular Function Descriptions	Gene Ontology Cellular Component IDs (7)	Gene Ontology Cellular Component Descriptions	PFAM IDs (8)	PFAM_Descriptions	Panther IDs (9)	Panther_Descriptions	KOG IDs (10)	KOG_Desctiptions
Glyma.15G069700	5327863	5332137	155	UniRef100_I1MEC9 Uncharacterized protein n=1 Tax=Glycine max RepID=I1MEC9_SOYBN	2e-109	100	NA	NA	NA	AT1G11120.2|Symbols:|unknown protein; FUNCTIONS IN: molecular_function unknown; INVOLVED IN: biological_process unknown; LOCATED IN: cellular_component unknown; EXPRESSED IN: 10 plant structures; EXPRESSED DURING: 4 anthesis, F mature embryo stage, petal differentiation and expansion stage, E expanded cotyledon stage, D bilateral stage; BEST Arabidopsis thaliana protein match is: unknown protein …	4e-41	82.61	GO:0008150	biological process	GO:0003674	molecular function	GO:0005634	nucleus	NA	NA	NA	NA	NA	NA
Glyma.15G069800	5338752	5342891	374	UniRef100_K7MA17 Uncharacterized protein n=1 Tax=Glycine max RepID=K7MA17_SOYBN	0	100	UniRef100_G7INY3 Kelch-like protein n=1 Tax=Medicago truncatula RepID=G7INY3_MEDTR	0	96.75	AT1G16250.1|Symbols:|Galactose oxidase/kelch repeat superfamily protein|chr1:5557214-5558697 FORWARD LENGTH=383	2e-17	52.22	GO:0008150	biological process	GO:0003674	molecular function	GO:0005737	cytoplasm	PF01344	Kelch motif	PTHR24412	FAMILY NOT NAMED	NA	NA
Glyma.15G069900	5343358	5345922	91	UniRef100_I1MED1 Uncharacterized protein n=1 Tax=Glycine max RepID=I1MED1_SOYBN	2e-59	100	NA	NA	NA	AT1G11112.1|Symbols:|unknown protein; FUNCTIONS IN: molecular_function unknown; INVOLVED IN: biological_process unknown; LOCATED IN: cellular_component unknown; Has 30201 Blast hits to 17322 proteins in 780 species: Archae - 12; Bacteria - 1396; Metazoa - 17338; Fungi - 3422; Plants - 5037; Viruses - 0; Other Eukaryotes - 2996 (source: NCBI BLink).|chr1:3713220-3713456 REVERSE LENGTH=78	1e-09	112.82	GO:0008150	biological process	GO:0003674	molecular function	GO:0005739	mitochondrion	NA	NA	NA	NA	NA	NA
Glyma.15G070000	5346678	5351788	243	UniRef100_I1MED3 Uncharacterized protein n=2 Tax=Glycine max RepID=I1MED3_SOYBN	4e-173	100	UniRef100_O22730 F11P17.12 protein n=1 Tax=Arabidopsis thaliana RepID=O22730_ARATH	1e-136	97.92	AT1G61150.1|Symbols:|LisH and RanBPM domains containing protein|chr1:22542928-22544355 FORWARD LENGTH=243	3e-142	99.18	GO:0008150	biological process	GO:0003674	molecular function	GO:0005634	nucleus	PF10607 PF08513	CTLH/CRA C-terminal to LisH motif domain; LisH	PTHR12864	RAN BINDING PROTEIN 9-RELATED	KOG2659	LisH_motif-containing_protein
Glyma.15G070100	5355553	5364428	1327	UniRef100_K7MA23 Uncharacterized protein n=1 Tax=Glycine max RepID=K7MA23_SOYBN	0	100	UniRef100_G7INY7 Helicase-like transcription factor n=1 Tax=Medicago truncatula RepID=G7INY7_MEDTR	0	100.84	AT1G61140.1|Symbols:EDA16|SNF2 domain-containing protein / helicase domain-containing protein / zinc finger protein-related|chr1:22535038-22540610 REVERSE LENGTH=1280	0	67.27	GO:0009553	embryo sac development	GO:0003676 GO:0003677 GO:0004386 GO:0005524 GO:0008270	ATP binding; DNA binding; helicase activity; nucleic acid binding; zinc ion binding	GO:0005634	nucleus	PF00176 PF00271	SNF2 family N-terminal domain; Helicase conserved C-terminal domain	PTHR10799	SWI/SNF-RELATED MATRIX-ASSOCIATED ACTIN-DEPENDENT REGULATOR OF CHROMATIN SUBFAMILY-RELATED	KOG1001	Helicase-like_transcription_factor_HLTF/DNA_helicase_RAD5,_DEAD-box_superfamily
Glyma.15G070200	5375186	5380088	483	UniRef100_I1MED8 Uncharacterized protein n=1 Tax=Glycine max RepID=I1MED8_SOYBN	0	100	UniRef100_G7INY9 Serine carboxypeptidase-like protein n=1 Tax=Medicago truncatula RepID=G7INY9_MEDTR	0	102.14	AT1G11080.1|Symbols:scpl31|serine carboxypeptidase-like 31|chr1:3694917-3697759 REVERSE LENGTH=492	0	97.97	GO:0006508	proteolysis	GO:0004185	serine-type carboxypeptidase activity	GO:0005576	extracellular region	PF00450	Serine carboxypeptidase	PTHR11802	SERINE PROTEASE FAMILY S10 SERINE CARBOXYPEPTIDASE	KOG1282	Serine_carboxypeptidases_(lysosomal_cathepsin_A)
Glyma.15G070300	5387760	5389683	355	UniRef100_I1MEE0 Uncharacterized protein n=1 Tax=Glycine max RepID=I1MEE0_SOYBN	0	100	UniRef100_R4NHL8 NAC transcription factor 029 n=1 Tax=Jatropha curcas RepID=R4NHL8_JATCU	1e-137	95.93	AT1G61110.1|Symbols:anac025, NAC025|NAC domain containing protein 25|chr1:22516730-22518055 FORWARD LENGTH=323	4e-108	105.88	GO:0006355 GO:0007275	multicellular organismal development; regulation of transcription, DNA-dependent	GO:0003677 GO:0003700	DNA binding; sequence-specific DNA binding transcription factor activity	GO:0005634	nucleus	PF02365	No apical meristem (NAM) protein	NA	NA	NA	NA
Glyma.15G070400	5400564	5401312	183	UniRef100_I1MEE1 Uncharacterized protein n=1 Tax=Glycine max RepID=I1MEE1_SOYBN	3e-132	100	UniRef100_G7INZ8 TMV resistance protein N n=2 Tax=Medicago truncatula RepID=G7INZ8_MEDTR	3e-89	50.61	AT1G61105.1|Symbols:|Toll-Interleukin-Resistance (TIR) domain family protein|chr1:22513616-22514492 REVERSE LENGTH=188	8e-79	91.49	GO:0007165	signal transduction	NA	NA	GO:0005622 GO:0005737	cytoplasm; intracellular	PF01582	TIR domain	NA	NA	NA	NA
Glyma.15G070500	5413721	5414418	182	UniRef100_K7MA27 Uncharacterized protein n=1 Tax=Glycine max RepID=K7MA27_SOYBN	1e-132	100	UniRef100_G7INZ8 TMV resistance protein N n=2 Tax=Medicago truncatula RepID=G7INZ8_MEDTR	8e-62	50	AT1G61105.1|Symbols:|Toll-Interleukin-Resistance (TIR) domain family protein|chr1:22513616-22514492 REVERSE LENGTH=188	6e-55	82.45	GO:0007165	signal transduction	NA	NA	GO:0005622 GO:0005737	cytoplasm; intracellular	PF01582	TIR domain	NA	NA	NA	NA
Glyma.15G070600	5416480	5417057	109	UniRef100_K7MA28 Uncharacterized protein n=1 Tax=Glycine max RepID=K7MA28_SOYBN	1e-71	100	NA	NA	NA	NA	NA	NA	NA	NA	NA	NA	NA	NA	NA	NA	NA	NA	NA	NA
Glyma.15G070700	5424597	5430524	936	UniRef100_K7MA29 Uncharacterized protein n=2 Tax=Glycine max RepID=K7MA29_SOYBN	0	100	UniRef100_B9N1K5 COP1-interacting protein 7 n=1 Tax=Populus trichocarpa RepID=B9N1K5_POPTR	2e-174	82.56	AT1G61100.1|Symbols:|disease resistance protein (TIR class), putative|chr1:22508831-22512122 REVERSE LENGTH=808	1e-141	112	GO:0006952	defense response	NA	NA	GO:0005886	plasma membrane	NA	NA	NA	NA	NA	NA
Glyma.15G070800	5431954	5435808	622	UniRef100_K7MA31 Uncharacterized protein n=1 Tax=Glycine max RepID=K7MA31_SOYBN	0	98.68	UniRef100_A2Q4Q2 Phosphoinositide-binding clathrin adaptor, N-terminal; Wiscott-Aldrich syndrome, C-terminal n=1 Tax=Medicago truncatula RepID=A2Q4Q2_MEDTR	4e-126	44.55	AT4G04980.1|Symbols:|unknown protein; BEST Arabidopsis thaliana protein match is: unknown protein (TAIR:AT1G11070.1); Has 23100 Blast hits to 15699 proteins in 1063 species: Archae - 116; Bacteria - 2262; Metazoa - 8308; Fungi - 3268; Plants - 3181; Viruses - 958; Other Eukaryotes - 5007 (source: NCBI BLink).|chr4:2544210-2547893 REVERSE LENGTH=880	1e-86	30.45	GO:0008150	biological process	GO:0003674	molecular function	GO:0009507	chloroplast	NA	NA	NA	NA	NA	NA
Glyma.15G070900	5437415	5439585	93	UniRef100_K7MA35 Uncharacterized protein n=1 Tax=Glycine max RepID=K7MA35_SOYBN	3e-61	100	NA	NA	NA	NA	NA	NA	NA	NA	NA	NA	NA	NA	NA	NA	NA	NA	NA	NA
Glyma.15G071000	5442392	5444214	579	UniRef100_I1MEE5 Uncharacterized protein n=1 Tax=Glycine max RepID=I1MEE5_SOYBN	0	91.17	UniRef100_E5Q8T0 Polyphenol oxidase n=1 Tax=Ziziphus jujuba RepID=E5Q8T0_ZIZJJ	0	89.56	NA	NA	NA	NA	NA	NA	NA	NA	NA	PF12142 PF12143 PF00264	Polyphenol oxidase middle domain; Protein of unknown function (DUF B2219); Common central domain of tyrosinase	PTHR11474	TYROSINASE	NA	NA
Glyma.15G071100	5450486	5452575	522	UniRef100_K7MA37 Uncharacterized protein (Fragment) n=1 Tax=Glycine max RepID=K7MA37_SOYBN	0	102.76	UniRef100_A2Q4Q3 Polyphenol oxidase n=1 Tax=Medicago truncatula RepID=A2Q4Q3_MEDTR	0	82.7	NA	NA	NA	NA	NA	NA	NA	NA	NA	PF00264 PF12143 PF12142	Common central domain of tyrosinase; Protein of unknown function (DUF B2219); Polyphenol oxidase middle domain	PTHR11474	TYROSINASE	NA	NA
Glyma.15G071200	5454619	5456600	603	UniRef100_I1MEE6 Uncharacterized protein n=1 Tax=Glycine max RepID=I1MEE6_SOYBN	0	100	UniRef100_A2Q4Q3 Polyphenol oxidase n=1 Tax=Medicago truncatula RepID=A2Q4Q3_MEDTR	0	98.52	NA	NA	NA	NA	NA	NA	NA	NA	NA	PF12143 PF00264 PF12142	Protein of unknown function (DUF B2219); Common central domain of tyrosinase; Polyphenol oxidase middle domain	PTHR11474	TYROSINASE	NA	NA
Glyma.15G071300	5466051	5469568	252	UniRef100_I1MEE7 Uncharacterized protein n=1 Tax=Glycine max RepID=I1MEE7_SOYBN	0	100	UniRef100_T2DMH7 Asparagine synthetase n=1 Tax=Phaseolus vulgaris RepID=T2DMH7_PHAVU	2e-163	99.6	AT4G27450.1|Symbols:|Aluminium induced protein with YGL and LRDR motifs|chr4:13727665-13728683 REVERSE LENGTH=250	1e-115	99.2	GO:0001666 GO:0008150 GO:0009862 GO:0010310	biological process; regulation of hydrogen peroxide metabolic process; response to hypoxia; systemic acquired resistance, salicylic acid mediated signaling pathway	GO:0005515	protein binding	GO:0005634 GO:0005829 GO:0005886 GO:0009506	cytosol; nucleus; plasma membrane; plasmodesma	PF12481 PF12504	Aluminium induced protein ; PF12504	PTHR11772	ASPARAGINE SYNTHETASE	NA	NA
Glyma.15G071400	5472252	5474619	286	UniRef100_I1MEF1 Uncharacterized protein n=2 Tax=Glycine max RepID=I1MEF1_SOYBN	0	100	UniRef100_B0EW01 Dof6 transcription factor n=1 Tax=Glycine max RepID=B0EW01_SOYBN	1e-172	97.94	AT5G60200.1|Symbols:TMO6|TARGET OF MONOPTEROS 6|chr5:24241078-24241951 FORWARD LENGTH=257	7e-29	56.42	GO:0006355 GO:0009855 GO:0009944 GO:0010014 GO:0010075 GO:0048364	determination of bilateral symmetry; meristem initiation; polarity specification of adaxial/abaxial axis; regulation of meristem growth; regulation of transcription, DNA-dependent; root development	GO:0003677 GO:0003700 GO:0008270	DNA binding; sequence-specific DNA binding transcription factor activity; zinc ion binding	GO:0005634	nucleus	PF02701	Dof domain, zinc finger	NA	NA	NA	NA
Glyma.15G071500	5478118	5480682	410	UniRef100_K7MA40 Uncharacterized protein n=1 Tax=Glycine max RepID=K7MA40_SOYBN	6e-151	82.31	UniRef100_W0LWQ6 NBS-LRR protein n=1 Tax=Cicer arietinum RepID=W0LWQ6_CICAR	6e-75	31.07	AT3G46530.1|Symbols:RPP13|NB-ARC domain-containing disease resistance protein|chr3:17130739-17133246 REVERSE LENGTH=835	3e-11	22.87	GO:0006952 GO:0009626 GO:0009814	defense response; defense response, incompatible interaction; plant-type hypersensitive response	GO:0043531	ADP binding	GO:0005634 GO:0005737 GO:0005886	cytoplasm; nucleus; plasma membrane	PF00931	NB-ARC domain	PTHR23155	LEUCINE-RICH REPEAT-CONTAINING PROTEIN	NA	NA
Glyma.15G071600	5481672	5488866	576	UniRef100_I1MEF2 Uncharacterized protein n=1 Tax=Glycine max RepID=I1MEF2_SOYBN	0	100	UniRef100_G7IPR0 Splicing factor 3B subunit n=1 Tax=Medicago truncatula RepID=G7IPR0_MEDTR	0	97.4	AT4G21660.1|Symbols:|proline-rich spliceosome-associated (PSP) family protein|chr4:11506259-11509772 REVERSE LENGTH=584	0	94.69	GO:0006397	mRNA processing	NA	NA	GO:0005634 GO:0005829	cytosol; nucleus	PF04037 PF04046	Domain of unknown function (DUF382) ; PSP	PTHR12785	FAMILY NOT NAMED	KOG2330	Splicing_factor_3b,_subunit_2
Glyma.15G071700	5483924	5484157	78	UniRef100_K7MA41 Uncharacterized protein n=1 Tax=Glycine max RepID=K7MA41_SOYBN	2e-49	100	NA	NA	NA	NA	NA	NA	NA	NA	NA	NA	NA	NA	NA	NA	NA	NA	NA	NA
Glyma.15G071800	5490173	5493523	524	UniRef100_K7MA42 Uncharacterized protein n=1 Tax=Glycine max RepID=K7MA42_SOYBN	0	100	UniRef100_B9I5K1 Mannitol transporter family protein n=1 Tax=Populus trichocarpa RepID=B9I5K1_POPTR	0	99.43	AT2G20780.1|Symbols:|Major facilitator superfamily protein|chr2:8947496-8949170 REVERSE LENGTH=526	0	97.91	GO:0006810 GO:0055085	transmembrane transport; transport	GO:0005215 GO:0005351 GO:0015144 GO:0022857 GO:0022891	carbohydrate transmembrane transporter activity; substrate-specific transmembrane transporter activity; sugar:hydrogen symporter activity; transmembrane transporter activity; transporter activity	GO:0005886 GO:0016020 GO:0016021	integral to membrane; membrane; plasma membrane	PF00083	Sugar (and other) transporter	PTHR24063	FAMILY NOT NAMED	KOG0254	Predicted_transporter_(major_facilitator_superfamily)
Glyma.15G071900	5495729	5499198	223	UniRef100_I1MEF5 Uncharacterized protein n=1 Tax=Glycine max RepID=I1MEF5_SOYBN	7e-162	100	UniRef100_G7ZWQ4 NADH-quinone oxidoreductase subunit I n=2 Tax=Medicago truncatula RepID=G7ZWQ4_MEDTR	7e-152	91.74	AT1G16700.1|Symbols:|Alpha-helical ferredoxin|chr1:5710012-5711694 FORWARD LENGTH=222	5e-143	100	GO:0055114	oxidation-reduction process	GO:0008137 GO:0009055 GO:0016651 GO:0046872 GO:0051536 GO:0051539	4 iron, 4 sulfur cluster binding; NADH dehydrogenase (ubiquinone) activity; electron carrier activity; iron-sulfur cluster binding; metal ion binding; oxidoreductase activity, acting on NAD(P)H	GO:0005739 GO:0005747 GO:0016020	membrane; mitochondrial respiratory chain complex I; mitochondrion	PF00037	4Fe-4S binding domain	PTHR10849	NADH DEHYDROGENASE [UBIQUINONE] IRON-SULFUR PROTEIN 8, MITOCHONDRIAL	KOG3256	NADH:_ubiquinone_oxidoreductase,_NDUFS8/23_kDa_subunit
Glyma.15G072000	5506392	5515281	959	UniRef100_UPI000233BE45 PREDICTED: RNA polymerase II C-terminal domain phosphatase-like 1-like isoform X1 n=1 Tax=Glycine max RepID=UPI000233BE45	0	100	UniRef100_Q5YDB6 RNA polymerase II C-terminal domain phosphatase-like 1 n=1 Tax=Arabidopsis thaliana RepID=CPL1_ARATH	0	98.04	AT4G21670.1|Symbols:CPL1, FRY2, ATCPL1|C-terminal domain phosphatase-like 1|chr4:11511511-11516922 FORWARD LENGTH=967	0	98.04	GO:0009611 GO:0009651 GO:0009738 GO:0045892	abscisic acid mediated signaling pathway; negative regulation of transcription, DNA-dependent; response to salt stress; response to wounding	GO:0003725 GO:0004647 GO:0016791 GO:0019204	double-stranded RNA binding; nucleotide phosphatase activity; phosphatase activity; phosphoserine phosphatase activity	GO:0005622 GO:0005634	intracellular; nucleus	PF03031 PF00035	NLI interacting factor-like phosphatase; Double-stranded RNA binding motif	PTHR23081	RNA POLYMERASE II CTD PHOSPHATASE	NA	NA
Glyma.15G072100	5516887	5520287	323	UniRef100_I1MEF8 Uncharacterized protein n=1 Tax=Glycine max RepID=I1MEF8_SOYBN	0	100	UniRef100_Q9SKU1 Clathrin light chain 1 n=1 Tax=Arabidopsis thaliana RepID=CLC1_ARATH	9e-75	84.32	AT2G20760.1|Symbols:|Clathrin light chain protein|chr2:8943279-8945108 REVERSE LENGTH=338	1e-77	84.32	GO:0006499 GO:0006886 GO:0006888 GO:0007030 GO:0007033 GO:0016192 GO:0043090	ER to Golgi vesicle-mediated transport; Golgi organization; N-terminal protein myristoylation; amino acid import; intracellular protein transport; vacuole organization; vesicle-mediated transport	GO:0005198	structural molecule activity	GO:0005622 GO:0005634 GO:0005829 GO:0005886	cytosol; intracellular; nucleus; plasma membrane	PF01086	Clathrin light chain	PTHR10639	CLATHRIN LIGHT CHAIN	NA	NA
Glyma.15G072200	5520876	5524949	361	UniRef100_I1MEG0 Uncharacterized protein n=1 Tax=Glycine max RepID=I1MEG0_SOYBN	0	100	UniRef100_C6ZRQ7 Receptor ser thr protein kinase n=1 Tax=Glycine max RepID=C6ZRQ7_SOYBN	0	37.66	AT3G09010.1|Symbols:|Protein kinase superfamily protein|chr3:2750285-2752086 FORWARD LENGTH=393	2e-143	87.02	GO:0002237 GO:0006468 GO:0009581 GO:0009595 GO:0010200	detection of biotic stimulus; detection of external stimulus; protein phosphorylation; response to chitin; response to molecule of bacterial origin	GO:0004672 GO:0004674 GO:0005524 GO:0016301 GO:0016772	ATP binding; kinase activity; protein kinase activity; protein serine/threonine kinase activity; transferase activity, transferring phosphorus-containing groups	NA	NA	PF07714	Protein tyrosine kinase	PTHR24420	LEUCINE-RICH REPEAT RECEPTOR-LIKE PROTEIN KINASE	KOG1187	Serine/threonine_protein_kinase
Glyma.15G072300	5527716	5540197	854	UniRef100_K7MA43 Uncharacterized protein n=3 Tax=Glycine RepID=K7MA43_SOYBN	0	99.21	UniRef100_F4JGZ1-2 Isoform 2 of Mediator of RNA polymerase II transcription subunit 16 n=1 Tax=Arabidopsis thaliana RepID=F4JGZ1-2	2e-105	19.73	AT4G04920.2|Symbols:SFR6|sensitive to freezing 6|chr4:2497931-2504996 FORWARD LENGTH=1267	2e-108	19.73	GO:0006355 GO:0006970 GO:0007155 GO:0009631 GO:0010090 GO:0010104 GO:0010228 GO:0016926 GO:0032922 GO:0045010 GO:0048586 GO:0048765 GO:0050665 GO:0071555 GO:1901672 GO:2000022	actin nucleation; cell adhesion; cell wall organization; circadian regulation of gene expression; cold acclimation; hydrogen peroxide biosynthetic process; positive regulation of systemic acquired resistance; protein desumoylation; regulation of ethylene mediated signaling pathway; regulation of jasmonic acid mediated signaling pathway; regulation of long-day photoperiodism, flowering; regulation…	GO:0003674	molecular function	GO:0005634	nucleus	NA	NA	NA	NA	NA	NA
Glyma.15G072400	5540911	5542834	252	UniRef100_C6TLA6 Uncharacterized protein n=1 Tax=Glycine max RepID=C6TLA6_SOYBN	0	100	UniRef100_T2DMH7 Asparagine synthetase n=1 Tax=Phaseolus vulgaris RepID=T2DMH7_PHAVU	7e-166	99.21	AT4G27450.1|Symbols:|Aluminium induced protein with YGL and LRDR motifs|chr4:13727665-13728683 REVERSE LENGTH=250	2e-117	99.2	GO:0001666 GO:0008150 GO:0009862 GO:0010310	biological process; regulation of hydrogen peroxide metabolic process; response to hypoxia; systemic acquired resistance, salicylic acid mediated signaling pathway	GO:0005515	protein binding	GO:0005634 GO:0005829 GO:0005886 GO:0009506	cytosol; nucleus; plasma membrane; plasmodesma	PF12481 PF12504	Aluminium induced protein ; PF12504	PTHR11772	ASPARAGINE SYNTHETASE	NA	NA
Glyma.15G072500	5547703	5550177	654	UniRef100_I1MEG7 Acetolactate synthase n=1 Tax=Glycine max RepID=I1MEG7_SOYBN	0	100	UniRef100_I1MEG7 Acetolactate synthase n=1 Tax=Glycine max RepID=I1MEG7_SOYBN	0	100	AT3G48560.1|Symbols:CSR1, ALS, AHAS, TZP5, IMR1|chlorsulfuron/imidazolinone resistant 1|chr3:18001530-18003542 REVERSE LENGTH=670	0	87.46	GO:0009082	branched-chain amino acid biosynthetic process	GO:0000287 GO:0003824 GO:0003984 GO:0004737 GO:0016740 GO:0030976 GO:0050660	acetolactate synthase activity; catalytic activity; flavin adenine dinucleotide binding; magnesium ion binding; pyruvate decarboxylase activity; thiamine pyrophosphate binding; transferase activity	GO:0009507 GO:0009570	chloroplast; chloroplast stroma	PF02776 PF00205 PF02775	Thiamine pyrophosphate enzyme, N-terminal TPP binding domain; Thiamine pyrophosphate enzyme, central domain; Thiamine pyrophosphate enzyme, C-terminal TPP binding domain	PTHR18968	THIAMINE PYROPHOSPHATE ENZYMES	KOG4166	Thiamine_pyrophosphate-requiring_enzyme
Glyma.15G072600	5560760	5563018	382	UniRef100_I1MEG8 Uncharacterized protein n=1 Tax=Glycine max RepID=I1MEG8_SOYBN	0	100	UniRef100_A2Q4R1 CBS n=1 Tax=Medicago truncatula RepID=A2Q4R1_MEDTR	4e-158	95.96	AT5G53750.1|Symbols:|CBS domain-containing protein|chr5:21817416-21818723 FORWARD LENGTH=408	8e-85	92.4	GO:0009611 GO:0009620 GO:0009695 GO:0009753	jasmonic acid biosynthetic process; response to fungus; response to jasmonic acid stimulus; response to wounding	GO:0003674	molecular function	NA	NA	PF00571	CBS domain	NA	NA	KOG1764	5'-AMP-activated_protein_kinase,_gamma_subunit
Glyma.15G072700	5574038	5577955	248	UniRef100_K7MA46 Uncharacterized protein n=1 Tax=Glycine max RepID=K7MA46_SOYBN	0	100	UniRef100_A2Q4Q8 RING finger protein n=1 Tax=Medicago truncatula RepID=A2Q4Q8_MEDTR	1e-154	94.82	AT3G47160.1|Symbols:|RING/U-box superfamily protein|chr3:17360238-17361879 REVERSE LENGTH=245	6e-121	97.55	NA	NA	GO:0008270	zinc ion binding	GO:0005634	nucleus	PF00097	Zinc finger, C3HC4 type (RING finger)	PTHR15067	FAMILY NOT NAMED	KOG1039	Predicted_E3_ubiquitin_ligase
Glyma.15G072800	5579722	5582119	325	UniRef100_C6TIK0 Uncharacterized protein n=1 Tax=Glycine max RepID=C6TIK0_SOYBN	0	100	UniRef100_A2Q4Q7 Fatty acid desaturase; Peptidase M, neutral zinc metallopeptidases, zinc-binding site n=1 Tax=Medicago truncatula RepID=A2Q4Q7_MEDTR	0	96.04	AT4G04930.1|Symbols:DES-1-LIKE|fatty acid desaturase family protein|chr4:2509236-2510918 FORWARD LENGTH=332	0	96.39	GO:0006629 GO:0006633 GO:0009827 GO:0009860 GO:0030148 GO:0055114	fatty acid biosynthetic process; lipid metabolic process; oxidation-reduction process; plant-type cell wall modification; pollen tube growth; sphingolipid biosynthetic process	GO:0016491 GO:0016705 GO:0042284	oxidoreductase activity; oxidoreductase activity, acting on paired donors, with incorporation or reduction of molecular oxygen; sphingolipid delta-4 desaturase activity	GO:0016021	integral to membrane	PF00487 PF08557	Fatty acid desaturase; Sphingolipid Delta4-desaturase (DES)	PTHR12879	SPHINGOLIPID DELTA 4 DESATURASE/C-4 HYDROXYLASE PROTEIN DES2	KOG2987	Fatty_acid_desaturase
Glyma.15G072900	5586009	5592298	514	UniRef100_I1MEH3 Uncharacterized protein n=1 Tax=Glycine max RepID=I1MEH3_SOYBN	0	100	UniRef100_H6WQB3 Allantoinase 1 n=1 Tax=Phaseolus vulgaris RepID=H6WQB3_PHAVU	0	100	AT4G04955.1|Symbols:ATALN, ALN|allantoinase|chr4:2522301-2525259 REVERSE LENGTH=506	0	95.45	GO:0000256 GO:0006995 GO:0010136	allantoin catabolic process; cellular response to nitrogen starvation; ureide catabolic process	GO:0004038 GO:0008270 GO:0016787 GO:0016810 GO:0050897	allantoinase activity; cobalt ion binding; hydrolase activity; hydrolase activity, acting on carbon-nitrogen (but not peptide) bonds; zinc ion binding	GO:0005783	endoplasmic reticulum	PF01979	Amidohydrolase family	PTHR11647	AMINOHYDROLASE	KOG2584	Dihydroorotase_and_related_enzymes
Glyma.15G073000	5596074	5603092	523	UniRef100_UPI000233BFB4 PREDICTED: probable allantoinase 1-like isoform X2 n=1 Tax=Glycine max RepID=UPI000233BFB4	0	101.95	UniRef100_H6WP29 Allantoinase n=1 Tax=Phaseolus vulgaris RepID=H6WP29_PHAVU	0	102.76	AT4G04955.1|Symbols:ATALN, ALN|allantoinase|chr4:2522301-2525259 REVERSE LENGTH=506	0	100.4	GO:0000256 GO:0006995 GO:0010136	allantoin catabolic process; cellular response to nitrogen starvation; ureide catabolic process	GO:0004038 GO:0008270 GO:0016787 GO:0016810 GO:0050897	allantoinase activity; cobalt ion binding; hydrolase activity; hydrolase activity, acting on carbon-nitrogen (but not peptide) bonds; zinc ion binding	GO:0005783	endoplasmic reticulum	PF01979	Amidohydrolase family	PTHR11647	AMINOHYDROLASE	KOG2584	Dihydroorotase_and_related_enzymes
Glyma.15G073100	5604443	5607004	255	UniRef100_I1MEH7 Uncharacterized protein n=1 Tax=Glycine max RepID=I1MEH7_SOYBN	0	100	UniRef100_Q3HVL7 TSJT1-like protein n=1 Tax=Solanum tuberosum RepID=Q3HVL7_SOLTU	9e-116	100.4	AT4G27450.1|Symbols:|Aluminium induced protein with YGL and LRDR motifs|chr4:13727665-13728683 REVERSE LENGTH=250	4e-73	98	GO:0001666 GO:0008150 GO:0009862 GO:0010310	biological process; regulation of hydrogen peroxide metabolic process; response to hypoxia; systemic acquired resistance, salicylic acid mediated signaling pathway	GO:0005515	protein binding	GO:0005634 GO:0005829 GO:0005886 GO:0009506	cytosol; nucleus; plasma membrane; plasmodesma	PF12481 PF12504	Aluminium induced protein ; PF12504	PTHR11772	ASPARAGINE SYNTHETASE	NA	NA
Glyma.15G073200	5612775	5614113	201	UniRef100_I1MEH8 Uncharacterized protein n=1 Tax=Glycine max RepID=I1MEH8_SOYBN	2e-142	100	UniRef100_G7IPR9 REF/SRPP-like protein n=1 Tax=Medicago truncatula RepID=G7IPR9_MEDTR	5e-108	93.43	AT3G05500.1|Symbols:|Rubber elongation factor protein (REF)|chr3:1593540-1594802 FORWARD LENGTH=246	1e-73	78.86	GO:0006865 GO:0008150 GO:0010200	amino acid transport; biological process; response to chitin	NA	NA	GO:0005737 GO:0005773	cytoplasm; vacuole	PF05755	Rubber elongation factor protein (REF)	NA	NA	NA	NA
Glyma.15G073300	5615008	5618925	487	UniRef100_I1MEH9 Uncharacterized protein n=1 Tax=Glycine max RepID=I1MEH9_SOYBN	0	100	UniRef100_G7IPS0 Pentatricopeptide repeat-containing protein n=1 Tax=Medicago truncatula RepID=G7IPS0_MEDTR	0	96.77	AT4G21705.1|Symbols:|Tetratricopeptide repeat (TPR)-like superfamily protein|chr4:11533257-11534817 REVERSE LENGTH=492	0	98.58	GO:0008150	biological process	GO:0003674	molecular function	GO:0005739	mitochondrion	PF01535	PPR repeat	PTHR24015	FAMILY NOT NAMED	NA	NA
Glyma.15G073400	5623203	5624267	120	UniRef100_I1MEI0 Uncharacterized protein n=1 Tax=Glycine max RepID=I1MEI0_SOYBN	9e-77	100	NA	NA	NA	AT5G01225.1|Symbols:|unknown protein; BEST Arabidopsis thaliana protein match is: unknown protein (TAIR:AT3G09032.1); Has 30201 Blast hits to 17322 proteins in 780 species: Archae - 12; Bacteria - 1396; Metazoa - 17338; Fungi - 3422; Plants - 5037; Viruses - 0; Other Eukaryotes - 2996 (source: NCBI BLink).|chr5:91920-92324 FORWARD LENGTH=134	1e-08	79.1	GO:0008150	biological process	GO:0003674	molecular function	GO:0005634	nucleus	NA	NA	NA	NA	NA	NA
Glyma.15G073500	5625253	5630921	317	UniRef100_I1MEI2 Uncharacterized protein n=1 Tax=Glycine max RepID=I1MEI2_SOYBN	0	100	UniRef100_G7IPS4 rRNA methyltransferase-like protein n=1 Tax=Medicago truncatula RepID=G7IPS4_MEDTR	0	100	AT5G01230.1|Symbols:|S-adenosyl-L-methionine-dependent methyltransferases superfamily protein|chr5:92789-95380 REVERSE LENGTH=309	0	99.03	GO:0001510 GO:0019243 GO:0032259	RNA methylation; methylation; methylglyoxal catabolic process to D-lactate	GO:0003676 GO:0008168	methyltransferase activity; nucleic acid binding	GO:0005737	cytoplasm	PF01728	FtsJ-like methyltransferase	PTHR10920	RIBOSOMAL RNA METHYLTRANSFERASE	KOG1099	SAM-dependent_methyltransferase/cell_division_protein_FtsJ
Glyma.15G073600	5631163	5632728	522	UniRef100_K7MA51 Uncharacterized protein n=1 Tax=Glycine max RepID=K7MA51_SOYBN	0	100	UniRef100_G7IPS5 Pentatricopeptide repeat-containing protein n=1 Tax=Medicago truncatula RepID=G7IPS5_MEDTR	0	98.48	AT1G08070.1|Symbols:OTP82|Tetratricopeptide repeat (TPR)-like superfamily protein|chr1:2514374-2516599 REVERSE LENGTH=741	3e-106	66.53	GO:0031425	chloroplast RNA processing	GO:0003674	molecular function	GO:0009507	chloroplast	PF01535	PPR repeat	PTHR24015	FAMILY NOT NAMED	NA	NA
Glyma.15G073700	5638401	5640743	233	UniRef100_K7MA52 Uncharacterized protein n=1 Tax=Glycine max RepID=K7MA52_SOYBN	9e-174	100	UniRef100_T2DME6 Ring domain containing protein n=1 Tax=Phaseolus vulgaris RepID=T2DME6_PHAVU	8e-132	100	AT4G03510.2|Symbols:RMA1, ATRMA1|RING membrane-anchor 1|chr4:1557905-1558654 REVERSE LENGTH=249	1e-56	88.35	GO:0006511 GO:0032527 GO:0032940	protein exit from endoplasmic reticulum; secretion by cell; ubiquitin-dependent protein catabolic process	GO:0004842 GO:0008270	ubiquitin-protein ligase activity; zinc ion binding	GO:0005634 GO:0005783 GO:0016020	endoplasmic reticulum; membrane; nucleus	PF00097	Zinc finger, C3HC4 type (RING finger)	PTHR12313	RNF5	KOG0823	Predicted_E3_ubiquitin_ligase
Glyma.15G073800	5643059	5650944	820	UniRef100_K7MA55 DNA-directed RNA polymerase (Fragment) n=1 Tax=Glycine max RepID=K7MA55_SOYBN	0	72.48	UniRef100_K7MA55 DNA-directed RNA polymerase (Fragment) n=1 Tax=Glycine max RepID=K7MA55_SOYBN	0	72.48	AT4G21710.1|Symbols:NRPB2, EMB1989, RPB2|DNA-directed RNA polymerase family protein|chr4:11535684-11542200 REVERSE LENGTH=1188	0	68.69	GO:0000394 GO:0000956 GO:0006351 GO:0006366 GO:0009793	RNA splicing, via endonucleolytic cleavage and ligation; embryo development ending in seed dormancy; nuclear-transcribed mRNA catabolic process; transcription, DNA-dependent; transcription from RNA polymerase II promoter	GO:0003677 GO:0003899 GO:0032549	DNA-directed RNA polymerase activity; DNA binding; ribonucleoside binding	GO:0005634 GO:0005665 GO:0005829 GO:0009506 GO:0016591	DNA-directed RNA polymerase II, core complex; DNA-directed RNA polymerase II, holoenzyme; cytosol; nucleus; plasmodesma	PF04566 PF04561 PF04565 PF04560 PF00562 PF04567	RNA polymerase Rpb2, domain 4; RNA polymerase Rpb2, domain 2; RNA polymerase Rpb2, domain 3; RNA polymerase Rpb2, domain 7; RNA polymerase Rpb2, domain 6; RNA polymerase Rpb2, domain 5	PTHR20856	DNA-DIRECTED RNA POLYMERASE I SUBUNIT 2	KOG0214	RNA_polymerase_II,_second_largest_subunit
Glyma.15G073900	5652939	5655792	270	UniRef100_K7MA56 Uncharacterized protein n=3 Tax=Glycine max RepID=K7MA56_SOYBN	0	100	UniRef100_I0Z2P5 Phosphoglycerate mutase-like protein n=1 Tax=Coccomyxa subellipsoidea C-169 RepID=I0Z2P5_9CHLO	2e-61	91.03	AT5G22620.3|Symbols:|phosphoglycerate/bisphosphoglycerate mutase family protein|chr5:7517731-7520223 REVERSE LENGTH=460	1e-49	42.83	GO:0008152	metabolic process	GO:0003824	catalytic activity	GO:0005739 GO:0009507	chloroplast; mitochondrion	PF00300	Histidine phosphatase superfamily (branch 1)	PTHR23029	PHOSPHOGLYCERATE MUTASE	KOG0235	Phosphoglycerate_mutase
Glyma.15G074000	5659386	5666706	1800	UniRef100_I1MEJ0 Uncharacterized protein n=1 Tax=Glycine max RepID=I1MEJ0_SOYBN	0	100	UniRef100_G7JSU8 Callose synthase n=1 Tax=Medicago truncatula RepID=G7JSU8_MEDTR	0	96.91	AT4G04970.1|Symbols:ATGSL1, ATGSL01, GSL01, GSL1|glucan synthase-like 1|chr4:2537039-2542434 FORWARD LENGTH=1768	0	99.21	GO:0000003 GO:0006075 GO:0006944 GO:0007623 GO:0009555 GO:0009556 GO:0052543	(1->3)-beta-D-glucan biosynthetic process; callose deposition in cell wall; cellular membrane fusion; circadian rhythm; microsporogenesis; pollen development; reproduction	GO:0003843 GO:0016757	1,3-beta-D-glucan synthase activity; transferase activity, transferring glycosyl groups	GO:0000148 GO:0005886 GO:0016020	1,3-beta-D-glucan synthase complex; membrane; plasma membrane	PF02364	1,3-beta-glucan synthase component	PTHR12741	LYST-INTERACTING PROTEIN LIP5 (DOPAMINE RESPONSIVE PROTEIN DRG-1)	KOG0916	1,3-beta-glucan_synthase/callose_synthase_catalytic_subunit
Glyma.15G074100	5667350	5670146	929	UniRef100_I1MEJ1 Uncharacterized protein n=1 Tax=Glycine max RepID=I1MEJ1_SOYBN	0	100	NA	NA	NA	AT4G21700.1|Symbols:|Protein of unknown function (DUF2921)|chr4:11529956-11532844 FORWARD LENGTH=962	0	94.28	GO:0008150	biological process	NA	NA	GO:0005768 GO:0005794 GO:0005802 GO:0009507	Golgi apparatus; chloroplast; endosome; trans-Golgi network	PF11145	Protein of unknown function (DUF2921)	NA	NA	NA	NA
Glyma.15G074200	5671022	5678312	925	UniRef100_I1MEJ2 Uncharacterized protein n=2 Tax=Glycine max RepID=I1MEJ2_SOYBN	0	100	UniRef100_G7IPT0 Ubiquitin-conjugating enzyme family protein n=1 Tax=Medicago truncatula RepID=G7IPT0_MEDTR	0	94.65	AT2G33770.1|Symbols:UBC24, ATUBC24, PHO2|phosphate 2|chr2:14277785-14281482 REVERSE LENGTH=907	0	99.01	GO:0006301 GO:0006817 GO:0016036 GO:0055062	cellular response to phosphate starvation; phosphate ion homeostasis; phosphate ion transport; postreplication repair	GO:0004842 GO:0016881	acid-amino acid ligase activity; ubiquitin-protein ligase activity	GO:0005634	nucleus	PF00179	Ubiquitin-conjugating enzyme	PTHR24067	UBIQUITIN-CONJUGATING ENZYME E2	KOG0417	Ubiquitin-protein_ligase
Glyma.15G074300	5688838	5690787	435	UniRef100_UPI0003DE8103 PREDICTED: LOW QUALITY PROTEIN: lipoxygenase 4, chloroplastic-like n=1 Tax=Glycine max RepID=UPI0003DE8103	0	94.55	UniRef100_I1M240 Lipoxygenase n=1 Tax=Glycine max RepID=I1M240_SOYBN	0	41.87	AT1G72520.1|Symbols:LOX4|PLAT/LH2 domain-containing lipoxygenase family protein|chr1:27308611-27312589 FORWARD LENGTH=926	6e-144	37.37	GO:0006952 GO:0009555 GO:0009611 GO:0009617 GO:0009620 GO:0009695 GO:0009753 GO:0009873 GO:0009901 GO:0010193 GO:0010200 GO:0034440 GO:0040007 GO:0048653 GO:0052542 GO:0080086	anther dehiscence; anther development; defense response; defense response by callose deposition; ethylene mediated signaling pathway; growth; jasmonic acid biosynthetic process; lipid oxidation; pollen development; response to bacterium; response to chitin; response to fungus; response to jasmonic acid stimulus; response to ozone; response to wounding; stamen filament development	GO:0016165	lipoxygenase activity	GO:0009507	chloroplast	PF00305	Lipoxygenase	PTHR11771	LIPOXYGENASE	NA	NA
Glyma.15G074400	5693490	5694785	147	UniRef100_I1MEJ3 Uncharacterized protein n=2 Tax=Glycine max RepID=I1MEJ3_SOYBN	7e-100	98.65	NA	NA	NA	AT1G53035.1|Symbols:|unknown protein; FUNCTIONS IN: molecular_function unknown; INVOLVED IN: biological_process unknown; LOCATED IN: endomembrane system; EXPRESSED IN: 23 plant structures; EXPRESSED DURING: 13 growth stages; BEST Arabidopsis thaliana protein match is: unknown protein (TAIR:AT3G15358.1); Has 49 Blast hits to 49 proteins in 9 species: Archae - 0; Bacteria - 0; Metazoa - 0; Fungi - …	3e-62	94.67	GO:0007623 GO:0008150	biological process; circadian rhythm	GO:0003674	molecular function	GO:0009507	chloroplast	NA	NA	NA	NA	NA	NA
Glyma.15G074500	5695321	5700996	571	UniRef100_I1MEJ4 Uncharacterized protein n=1 Tax=Glycine max RepID=I1MEJ4_SOYBN	0	100	UniRef100_Q9FZ97 F3H9.11 protein n=1 Tax=Arabidopsis thaliana RepID=Q9FZ97_ARATH	0	87.78	AT1G28240.1|Symbols:|Protein of unknown function (DUF616)|chr1:9868521-9871798 REVERSE LENGTH=581	0	87.78	GO:0006672	ceramide metabolic process	GO:0016757	transferase activity, transferring glycosyl groups	GO:0016021	integral to membrane	PF04765	Protein of unknown function (DUF616)	PTHR12956	ALKALINE CERAMIDASE-RELATED	NA	NA
Glyma.15G074600	5716534	5719077	680	UniRef100_I1MEJ5 Uncharacterized protein n=1 Tax=Glycine max RepID=I1MEJ5_SOYBN	0	100	UniRef100_G7IPT4 LRR receptor-like serine/threonine-protein kinase FEI n=1 Tax=Medicago truncatula RepID=G7IPT4_MEDTR	0	98.84	AT4G04960.1|Symbols:|Concanavalin A-like lectin protein kinase family protein|chr4:2533096-2535156 FORWARD LENGTH=686	0	94.17	GO:0006468	protein phosphorylation	GO:0004672 GO:0004674 GO:0005524 GO:0016301 GO:0016772	ATP binding; kinase activity; protein kinase activity; protein serine/threonine kinase activity; transferase activity, transferring phosphorus-containing groups	GO:0005886	plasma membrane	PF00069 PF00139	Protein kinase domain; Legume lectin domain	PTHR24420	LEUCINE-RICH REPEAT RECEPTOR-LIKE PROTEIN KINASE	KOG1187	Serine/threonine_protein_kinase
Glyma.15G074700	5722048	5724798	510	UniRef100_I1MEJ6 3-ketoacyl-CoA synthase n=1 Tax=Glycine max RepID=I1MEJ6_SOYBN	0	100	UniRef100_I1MEJ6 3-ketoacyl-CoA synthase n=1 Tax=Glycine max RepID=I1MEJ6_SOYBN	0	100	AT2G26250.1|Symbols:FDH, KCS10|3-ketoacyl-CoA synthase 10|chr2:11170799-11173059 REVERSE LENGTH=550	0	91.82	GO:0000038 GO:0006633 GO:0008152 GO:0008610 GO:0009409 GO:0009416 GO:0009913 GO:0042335 GO:0080167	cuticle development; epidermal cell differentiation; fatty acid biosynthetic process; lipid biosynthetic process; metabolic process; response to cold; response to karrikin; response to light stimulus; very long-chain fatty acid metabolic process	GO:0003824 GO:0016746 GO:0016747	catalytic activity; transferase activity, transferring acyl groups; transferase activity, transferring acyl groups other than amino-acyl groups	GO:0005634 GO:0005783 GO:0016020	endoplasmic reticulum; membrane; nucleus	PF08541 PF08392	3-Oxoacyl-[acyl-carrier-protein (ACP)] synthase III C terminal ; FAE1/Type III polyketide synthase-like protein	NA	NA	NA	NA
Glyma.15G074800	5733950	5736407	301	UniRef100_I1MEJ7 Uncharacterized protein n=1 Tax=Glycine max RepID=I1MEJ7_SOYBN	0	100	NA	NA	NA	AT4G32480.1|Symbols:|Protein of unknown function (DUF506) _x0001_|chr4:15676488-15677776 FORWARD LENGTH=287	8e-85	89.9	GO:0008150	biological process	GO:0003674	molecular function	GO:0005634	nucleus	PF04720	Protein of unknown function (DUF506)	NA	NA	NA	NA
Glyma.15G074900	5743571	5747315	463	UniRef100_Q39886 Protein kinase n=1 Tax=Glycine max RepID=Q39886_SOYBN	0	100	UniRef100_Q39886 Protein kinase n=1 Tax=Glycine max RepID=Q39886_SOYBN	0	100	AT5G58950.1|Symbols:|Protein kinase superfamily protein|chr5:23801136-23803025 REVERSE LENGTH=525	0	88	GO:0006468	protein phosphorylation	GO:0004672 GO:0004674 GO:0004712 GO:0005524 GO:0016301 GO:0016772	ATP binding; kinase activity; protein kinase activity; protein serine/threonine/tyrosine kinase activity; protein serine/threonine kinase activity; transferase activity, transferring phosphorus-containing groups	GO:0005829 GO:0005886	cytosol; plasma membrane	PF07714	Protein tyrosine kinase	PTHR23257	SERINE-THREONINE PROTEIN KINASE	KOG0192	Tyrosine_kinase_specific_for_activated_(GTP-bound)_p21cdc42Hs
Glyma.15G075000	5754510	5756185	181	UniRef100_K7MA62 Uncharacterized protein n=1 Tax=Glycine max RepID=K7MA62_SOYBN	1e-128	100	UniRef100_G7IPU7 Transcription factor bHLH36 n=1 Tax=Medicago truncatula RepID=G7IPU7_MEDTR	1e-85	100	AT4G20970.1|Symbols:|basic helix-loop-helix (bHLH) DNA-binding superfamily protein|chr4:11215259-11216212 FORWARD LENGTH=190	3e-44	89.47	GO:0006355 GO:0050832	defense response to fungus; regulation of transcription, DNA-dependent	GO:0003677 GO:0003700	DNA binding; sequence-specific DNA binding transcription factor activity	GO:0005634	nucleus	PF00010	Helix-loop-helix DNA-binding domain	NA	NA	NA	NA
Glyma.15G075100	5760889	5764162	566	UniRef100_I1MEK0 Eukaryotic translation initiation factor 3 subunit D n=1 Tax=Glycine max RepID=I1MEK0_SOYBN	0	100	UniRef100_I1MEK0 Eukaryotic translation initiation factor 3 subunit D n=1 Tax=Glycine max RepID=I1MEK0_SOYBN	0	100	AT4G20980.4|Symbols:|Eukaryotic translation initiation factor 3 subunit 7 (eIF-3)|chr4:11216997-11218772 FORWARD LENGTH=591	0	95.09	GO:0006413	translational initiation	GO:0003743	translation initiation factor activity	GO:0005737	cytoplasm	PF05091	Eukaryotic translation initiation factor 3 subunit 7 (eIF-3)	PTHR12399	EUKARYOTIC TRANSLATION INITIATION FACTOR 3 SUBUNIT 7	KOG2479	Translation_initiation_factor_3,_subunit_d_(eIF-3d)
Glyma.15G075200	5769826	5772617	200	UniRef100_I1MEK1 Uncharacterized protein n=1 Tax=Glycine max RepID=I1MEK1_SOYBN	4e-137	100	UniRef100_Q9FZA1 F3H9.7 protein n=3 Tax=Arabidopsis thaliana RepID=Q9FZA1_ARATH	1e-56	71.04	AT1G28280.2|Symbols:|VQ motif-containing protein|chr1:9886297-9887395 REVERSE LENGTH=243	6e-61	76.95	GO:0008150 GO:0010200	biological process; response to chitin	GO:0003674	molecular function	GO:0005634	nucleus	PF05678	VQ motif	NA	NA	NA	NA
Glyma.15G075300	5774688	5775586	125	UniRef100_I1MEK2 Uncharacterized protein n=1 Tax=Glycine max RepID=I1MEK2_SOYBN	8e-87	100	UniRef100_G7ZYF5 RALF n=1 Tax=Medicago truncatula RepID=G7ZYF5_MEDTR	1e-30	109.01	AT1G28270.1|Symbols:RALFL4|ralf-like 4|chr1:9883165-9883497 FORWARD LENGTH=110	8e-25	110	GO:0007267 GO:0009827 GO:0009860	cell-cell signaling; plant-type cell wall modification; pollen tube growth	GO:0004871	signal transducer activity	GO:0005576 GO:0048046	apoplast; extracellular region	PF05498	Rapid ALkalinization Factor (RALF)	NA	NA	NA	NA
Glyma.15G075400	5783504	5791904	1024	UniRef100_K7MA63 Uncharacterized protein n=1 Tax=Glycine max RepID=K7MA63_SOYBN	0	100	UniRef100_G7ISB5 Telomerase-binding protein EST1A n=1 Tax=Medicago truncatula RepID=G7ISB5_MEDTR	0	83.85	AT1G28260.2|Symbols:|Telomerase activating protein Est1|chr1:9875776-9878782 REVERSE LENGTH=880	3e-180	111.82	GO:0008150	biological process	NA	NA	GO:0005634	nucleus	PF10374	Telomerase activating protein Est1	PTHR15696	SMG-7 (SUPPRESSOR WITH MORPHOLOGICAL EFFECT ON GENITALIA PROTEIN 7)	KOG2162	Nonsense-mediated_mRNA_decay_protein
Glyma.15G075500	5796985	5805789	691	UniRef100_K7MA64 Uncharacterized protein n=1 Tax=Glycine max RepID=K7MA64_SOYBN	0	100	UniRef100_Q2HTS2 Lissencephaly type-1-like homology motif; WD40-like n=1 Tax=Medicago truncatula RepID=Q2HTS2_MEDTR	1e-175	48.67	AT2G32700.6|Symbols:LUH|LEUNIG_homolog|chr2:13867235-13871844 FORWARD LENGTH=785	3e-108	41.91	GO:0006355 GO:0009790 GO:0009827 GO:0009908 GO:0045892 GO:0048358	embryo development; flower development; mucilage pectin biosynthetic process; negative regulation of transcription, DNA-dependent; plant-type cell wall modification; regulation of transcription, DNA-dependent	GO:0003713	transcription coactivator activity	GO:0005634	nucleus	PF08513 PF00400	LisH; WD domain, G-beta repeat	PTHR22847	WD40 REPEAT PROTEIN	KOG0266	WD40_repeat-containing_protein
Glyma.15G075600	5807697	5810177	250	UniRef100_I1MEK5 40S ribosomal protein S6 n=1 Tax=Glycine max RepID=I1MEK5_SOYBN	3e-178	100	UniRef100_I1MEK5 40S ribosomal protein S6 n=1 Tax=Glycine max RepID=I1MEK5_SOYBN	3e-178	100	AT5G10360.1|Symbols:EMB3010, RPS6B|Ribosomal protein S6e|chr5:3258734-3260142 REVERSE LENGTH=249	8e-163	100	GO:0006364 GO:0006412 GO:0009793 GO:0040007 GO:0042274	embryo development ending in seed dormancy; growth; rRNA processing; ribosomal small subunit biogenesis; translation	GO:0003735	structural constituent of ribosome	GO:0005622 GO:0005634 GO:0005829 GO:0005840 GO:0005886 GO:0009506 GO:0022626 GO:0022627	cytosol; cytosolic ribosome; cytosolic small ribosomal subunit; intracellular; nucleus; plasma membrane; plasmodesma; ribosome	PF01092	Ribosomal protein S6e	PTHR11502	40S RIBOSOMAL PROTEIN S6	KOG1646	40S_ribosomal_protein_S6
Glyma.15G075700	5811765	5812742	208	UniRef100_UPI0003DE9CC4 PREDICTED: LOW QUALITY PROTEIN: uncharacterized protein ECU03_1610-like n=1 Tax=Glycine max RepID=UPI0003DE9CC4	2e-122	94.34	UniRef100_Q9SPJ6 Maturation protein pPM32 n=1 Tax=Glycine max RepID=Q9SPJ6_SOYBN	2e-63	83.24	AT4G21020.1|Symbols:|Late embryogenesis abundant protein (LEA) family protein|chr4:11228263-11229392 FORWARD LENGTH=266	3e-13	67.29	GO:0009793	embryo development ending in seed dormancy	NA	NA	GO:0005886	plasma membrane	NA	NA	NA	NA	NA	NA
Glyma.15G075800	5819457	5821707	314	UniRef100_I1MEK7 Uncharacterized protein n=1 Tax=Glycine max RepID=I1MEK7_SOYBN	0	100	UniRef100_G7ISC2 Dof zinc finger protein-like protein n=1 Tax=Medicago truncatula RepID=G7ISC2_MEDTR	1e-49	86.01	AT5G60200.1|Symbols:TMO6|TARGET OF MONOPTEROS 6|chr5:24241078-24241951 FORWARD LENGTH=257	2e-34	35.02	GO:0006355 GO:0009855 GO:0009944 GO:0010014 GO:0010075 GO:0048364	determination of bilateral symmetry; meristem initiation; polarity specification of adaxial/abaxial axis; regulation of meristem growth; regulation of transcription, DNA-dependent; root development	GO:0003677 GO:0003700 GO:0008270	DNA binding; sequence-specific DNA binding transcription factor activity; zinc ion binding	GO:0005634	nucleus	PF02701	Dof domain, zinc finger	NA	NA	NA	NA
Glyma.15G075900	5832135	5833675	70	UniRef100_K7MA68 Uncharacterized protein n=1 Tax=Glycine max RepID=K7MA68_SOYBN	4e-24	36.72	NA	NA	NA	NA	NA	NA	NA	NA	NA	NA	NA	NA	PF00012	Hsp70 protein	NA	NA	NA	NA
Glyma.15G076000	5836029	5838159	354	UniRef100_I1MEK8 Uncharacterized protein n=1 Tax=Glycine max RepID=I1MEK8_SOYBN	0	100	UniRef100_G7ISD2 Dof zinc finger protein n=1 Tax=Medicago truncatula RepID=G7ISD2_MEDTR	1e-70	114.24	AT1G28310.2|Symbols:|Dof-type zinc finger DNA-binding family protein|chr1:9912534-9913685 REVERSE LENGTH=325	6e-43	90.77	GO:0006355	regulation of transcription, DNA-dependent	GO:0003677 GO:0003700 GO:0008270	DNA binding; sequence-specific DNA binding transcription factor activity; zinc ion binding	GO:0005634	nucleus	PF02701	Dof domain, zinc finger	NA	NA	NA	NA
Glyma.15G076100	5864503	5864694	64	UniRef100_K7MA69 Uncharacterized protein n=1 Tax=Glycine max RepID=K7MA69_SOYBN	3e-38	100	NA	NA	NA	NA	NA	NA	NA	NA	NA	NA	NA	NA	NA	NA	NA	NA	NA	NA
Glyma.15G076200	5867719	5869846	139	UniRef100_I1MEK9 Uncharacterized protein n=1 Tax=Glycine max RepID=I1MEK9_SOYBN	3e-94	100	UniRef100_G7ISD5 Squamosa promoter binding-like protein n=1 Tax=Medicago truncatula RepID=G7ISD5_MEDTR	2e-51	95.1	AT2G33810.1|Symbols:SPL3|squamosa promoter binding protein-like 3|chr2:14305342-14305828 FORWARD LENGTH=131	1e-38	59.54	GO:0009741 GO:0009827 GO:0009860 GO:0009886 GO:0009908 GO:0009909 GO:0009911 GO:0010228 GO:0010229 GO:0010321 GO:0048481 GO:0048507	flower development; inflorescence development; meristem development; ovule development; plant-type cell wall modification; pollen tube growth; positive regulation of flower development; post-embryonic morphogenesis; regulation of flower development; regulation of vegetative phase change; response to brassinosteroid stimulus; vegetative to reproductive phase transition of meristem	GO:0003677 GO:0003700	DNA binding; sequence-specific DNA binding transcription factor activity	GO:0005634	nucleus	PF03110	SBP domain	NA	NA	NA	NA
Glyma.15G076300	5874515	5883550	532	UniRef100_K7MA70 Uncharacterized protein n=2 Tax=Glycine max RepID=K7MA70_SOYBN	0	100	UniRef100_Q8VZD4 Glyoxysomal processing protease, glyoxysomal n=1 Tax=Arabidopsis thaliana RepID=DEG15_ARATH	8e-92	49.65	AT1G28320.1|Symbols:DEG15|protease-related|chr1:9920673-9924347 REVERSE LENGTH=709	9e-95	49.65	NA	NA	GO:0003824 GO:0004175	catalytic activity; endopeptidase activity	GO:0005777	peroxisome	NA	NA	PTHR21004	SERINE PROTEASE-RELATED	NA	NA
Glyma.15G076400	5886906	5887949	187	UniRef100_I1MEL1 Uncharacterized protein n=1 Tax=Glycine max RepID=I1MEL1_SOYBN	1e-133	100	NA	NA	NA	NA	NA	NA	NA	NA	NA	NA	NA	NA	NA	NA	NA	NA	NA	NA
Glyma.15G076500	5890322	5892013	121	UniRef100_I1MEL2 Uncharacterized protein n=1 Tax=Glycine max RepID=I1MEL2_SOYBN	3e-82	100	UniRef100_T2DMZ6 Auxin-repressed protein n=1 Tax=Phaseolus vulgaris RepID=T2DMZ6_PHAVU	3e-52	91.38	AT1G28330.1|Symbols:DRM1, DYL1|dormancy-associated protein-like 1|chr1:9934252-9935216 REVERSE LENGTH=122	1e-35	86.89	GO:0009744 GO:0009749 GO:0009750	response to fructose stimulus; response to glucose stimulus; response to sucrose stimulus	GO:0003674	molecular function	GO:0005634	nucleus	PF05564	Dormancy/auxin associated protein	NA	NA	NA	NA
Glyma.15G076600	5895078	5895708	185	UniRef100_I1MEL4 Uncharacterized protein n=1 Tax=Glycine max RepID=I1MEL4_SOYBN	7e-132	100	NA	NA	NA	NA	NA	NA	NA	NA	NA	NA	NA	NA	NA	NA	NA	NA	NA	NA
Glyma.15G076700	5899892	5900257	85	UniRef100_K7KE49 Uncharacterized protein n=1 Tax=Glycine max RepID=K7KE49_SOYBN	8e-07	8.75	NA	NA	NA	NA	NA	NA	NA	NA	NA	NA	NA	NA	NA	NA	NA	NA	NA	NA
Glyma.15G076800	5901589	5908379	882	UniRef100_K7MA73 Uncharacterized protein n=1 Tax=Glycine max RepID=K7MA73_SOYBN	0	100	UniRef100_G7ISE1 Zinc finger CCCH domain-containing protein n=1 Tax=Medicago truncatula RepID=G7ISE1_MEDTR	0	78.59	AT2G33835.1|Symbols:FES1|Zinc finger C-x8-C-x5-C-x3-H type family protein|chr2:14312145-14314566 REVERSE LENGTH=587	1e-42	83.48	GO:0010220	positive regulation of vernalization response	GO:0003676 GO:0008270	nucleic acid binding; zinc ion binding	GO:0005634	nucleus	PF00642	Zinc finger C-x8-C-x5-C-x3-H type (and similar)	NA	NA	KOG1003	Actin_filament-coating_protein_tropomyosin
Glyma.15G076900	5911140	5917593	632	UniRef100_I1MEL7 Uncharacterized protein n=2 Tax=Glycine max RepID=I1MEL7_SOYBN	0	100	UniRef100_G7ISE3 Receptor-like protein kinase n=1 Tax=Medicago truncatula RepID=G7ISE3_MEDTR	0	99.52	AT1G28340.1|Symbols:AtRLP4, RLP4|receptor like protein 4|chr1:9940175-9943252 FORWARD LENGTH=626	0	96.65	GO:0007165	signal transduction	NA	NA	GO:0005768 GO:0005794 GO:0005802 GO:0005886	Golgi apparatus; endosome; plasma membrane; trans-Golgi network	PF00560 PF11721	Leucine Rich Repeat; Di-glucose binding within endoplasmic reticulum	PTHR24420	LEUCINE-RICH REPEAT RECEPTOR-LIKE PROTEIN KINASE	NA	NA
Glyma.15G077000	5920704	5922109	173	UniRef100_I1MEL8 Uncharacterized protein n=1 Tax=Glycine max RepID=I1MEL8_SOYBN	5e-120	100	UniRef100_G7ISE4 Ethylene responsive transcription factor n=1 Tax=Medicago truncatula RepID=G7ISE4_MEDTR	7e-75	100	AT1G28360.1|Symbols:ERF12, ATERF12|ERF domain protein 12|chr1:9951934-9952503 FORWARD LENGTH=189	5e-45	88.89	GO:0006355 GO:0009873	ethylene mediated signaling pathway; regulation of transcription, DNA-dependent	GO:0003677 GO:0003700	DNA binding; sequence-specific DNA binding transcription factor activity	GO:0005634	nucleus	PF00847	AP2 domain	NA	NA	NA	NA
Glyma.15G077100	5938260	5939895	220	UniRef100_I1MEL9 Uncharacterized protein n=1 Tax=Glycine max RepID=I1MEL9_SOYBN	5e-156	100	UniRef100_B3VHW0 Ethylene-responsive element binding factor 4 n=1 Tax=Glycine max RepID=B3VHW0_SOYBN	4e-104	98.65	AT5G44210.1|Symbols:ERF9, ATERF9, ATERF-9|erf domain protein 9|chr5:17806742-17807344 FORWARD LENGTH=200	5e-36	66.5	GO:0006355 GO:0006857 GO:0009873 GO:0045892	ethylene mediated signaling pathway; negative regulation of transcription, DNA-dependent; oligopeptide transport; regulation of transcription, DNA-dependent	GO:0003677 GO:0003700	DNA binding; sequence-specific DNA binding transcription factor activity	GO:0005634 GO:0016020	membrane; nucleus	PF00847	AP2 domain	NA	NA	NA	NA
Glyma.15G077200	5951380	5952854	58	NA	NA	NA	NA	NA	NA	NA	NA	NA	NA	NA	NA	NA	NA	NA	NA	NA	NA	NA	NA	NA
Glyma.15G077300	5956565	5959196	147	UniRef100_C6SVH4 Uncharacterized protein n=1 Tax=Glycine max RepID=C6SVH4_SOYBN	1e-102	100	NA	NA	NA	AT2G33845.1|Symbols:|Nucleic acid-binding, OB-fold-like protein|chr2:14317781-14318712 FORWARD LENGTH=182	1e-66	78.57	GO:0008150	biological process	GO:0003674	molecular function	GO:0005634	nucleus	NA	NA	NA	NA	NA	NA
Glyma.15G077400	5961286	5964034	139	UniRef100_K7MA77 Uncharacterized protein n=1 Tax=Glycine max RepID=K7MA77_SOYBN	5e-94	100	NA	NA	NA	AT2G33847.1|Symbols:|unknown protein; LOCATED IN: chloroplast; BEST Arabidopsis thaliana protein match is: unknown protein (TAIR:AT1G28395.4); Has 74 Blast hits to 74 proteins in 10 species: Archae - 0; Bacteria - 0; Metazoa - 0; Fungi - 0; Plants - 74; Viruses - 0; Other Eukaryotes - 0 (source: NCBI BLink).|chr2:14319280-14320522 REVERSE LENGTH=93	2e-25	92.47	NA	NA	NA	NA	GO:0005634 GO:0005739	mitochondrion; nucleus	NA	NA	NA	NA	NA	NA
Glyma.15G077500	5964949	5969095	136	UniRef100_K7MA78 Uncharacterized protein n=1 Tax=Glycine max RepID=K7MA78_SOYBN	2e-92	100	NA	NA	NA	NA	NA	NA	NA	NA	NA	NA	NA	NA	NA	NA	NA	NA	NA	NA
Glyma.15G077600	5975195	5976878	271	UniRef100_C6TKC2 Putative uncharacterized protein n=1 Tax=Glycine max RepID=C6TKC2_SOYBN	0	100	UniRef100_Q01197 Protein E6 n=2 Tax=Gossypium hirsutum RepID=E6_GOSHI	8e-20	102.94	AT1G28400.1|Symbols:|unknown protein; FUNCTIONS IN: molecular_function unknown; INVOLVED IN: biological_process unknown; LOCATED IN: endomembrane system; EXPRESSED IN: 22 plant structures; EXPRESSED DURING: 13 growth stages; BEST Arabidopsis thaliana protein match is: unknown protein (TAIR:AT2G33850.1); Has 45374 Blast hits to 18870 proteins in 668 species: Archae - 72; Bacteria - 1460; Metazoa -…	7e-12	67.46	GO:0008150	biological process	GO:0003674	molecular function	NA	NA	NA	NA	NA	NA	NA	NA
Glyma.15G077700	5986404	5988453	340	UniRef100_I1MEM7 Uncharacterized protein n=1 Tax=Glycine max RepID=I1MEM7_SOYBN	0	100	UniRef100_A2Q505 DnaJ homolog subfamily B member n=1 Tax=Medicago truncatula RepID=A2Q505_MEDTR	0	99.12	AT2G20560.1|Symbols:|DNAJ heat shock family protein|chr2:8848353-8849815 REVERSE LENGTH=337	0	100	GO:0006457 GO:0009408 GO:0009644 GO:0034976 GO:0042542	protein folding; response to endoplasmic reticulum stress; response to heat; response to high light intensity; response to hydrogen peroxide	GO:0031072 GO:0051082	heat shock protein binding; unfolded protein binding	GO:0005737	cytoplasm	PF00226 PF01556	DnaJ domain; DnaJ C terminal domain	PTHR24077	FAMILY NOT NAMED	KOG0714	Molecular_chaperone_(DnaJ_superfamily)
Glyma.15G077800	5988504	5993072	285	UniRef100_I1MEM9 Uncharacterized protein n=1 Tax=Glycine max RepID=I1MEM9_SOYBN	2e-143	97.6	UniRef100_Q7Q0F1 AGAP012416-PA n=1 Tax=Anopheles gambiae RepID=Q7Q0F1_ANOGA	3e-07	96.26	NA	NA	NA	NA	NA	NA	NA	NA	NA	PF11705	DNA-directed RNA polymerase III subunit Rpc31	NA	NA	NA	NA
Glyma.15G077900	5996630	5999931	337	UniRef100_I1MEN0 Uncharacterized protein n=1 Tax=Glycine max RepID=I1MEN0_SOYBN	0	100	UniRef100_A2Q503 DnaJ homolog subfamily B member n=1 Tax=Medicago truncatula RepID=A2Q503_MEDTR	6e-158	98.53	AT2G20560.1|Symbols:|DNAJ heat shock family protein|chr2:8848353-8849815 REVERSE LENGTH=337	1e-147	98.22	GO:0006457 GO:0009408 GO:0009644 GO:0034976 GO:0042542	protein folding; response to endoplasmic reticulum stress; response to heat; response to high light intensity; response to hydrogen peroxide	GO:0031072 GO:0051082	heat shock protein binding; unfolded protein binding	GO:0005737	cytoplasm	PF00226 PF01556	DnaJ domain; DnaJ C terminal domain	PTHR24077	FAMILY NOT NAMED	KOG0714	Molecular_chaperone_(DnaJ_superfamily)
Glyma.15G078000	6002091	6004624	309	UniRef100_I1MEN1 Uncharacterized protein n=2 Tax=Glycine max RepID=I1MEN1_SOYBN	0	100	UniRef100_A2Q516 SAM (And some other nucleotide) binding motif n=1 Tax=Medicago truncatula RepID=A2Q516_MEDTR	3e-173	100.33	AT5G14600.1|Symbols:|S-adenosyl-L-methionine-dependent methyltransferases superfamily protein|chr5:4707518-4709022 FORWARD LENGTH=318	2e-167	96.86	GO:0030488	tRNA methylation	GO:0016429	tRNA (adenine-N1-)-methyltransferase activity	GO:0005634	nucleus	PF08704	tRNA methyltransferase complex GCD14 subunit	PTHR12133	UNCHARACTERIZED METHYLTRANSFERASE	KOG2915	tRNA(1-methyladenosine)_methyltransferase,_subunit_GCD14
Glyma.15G078100	6005329	6006472	37	NA	NA	NA	NA	NA	NA	NA	NA	NA	NA	NA	NA	NA	NA	NA	NA	NA	NA	NA	NA	NA
Glyma.15G078200	6011928	6013735	338	UniRef100_I1MEN2 Uncharacterized protein n=1 Tax=Glycine max RepID=I1MEN2_SOYBN	0	100	UniRef100_A2Q519 Protein kinase n=1 Tax=Medicago truncatula RepID=A2Q519_MEDTR	0	99.12	AT5G46080.1|Symbols:|Protein kinase superfamily protein|chr5:18689723-18690721 REVERSE LENGTH=332	5e-119	100.6	GO:0006468 GO:0009693	ethylene biosynthetic process; protein phosphorylation	GO:0004672 GO:0005524 GO:0016301 GO:0016772	ATP binding; kinase activity; protein kinase activity; transferase activity, transferring phosphorus-containing groups	GO:0005886	plasma membrane	PF07714	Protein tyrosine kinase	PTHR24420	LEUCINE-RICH REPEAT RECEPTOR-LIKE PROTEIN KINASE	KOG1187	Serine/threonine_protein_kinase
Glyma.15G078300	6020602	6024367	323	UniRef100_I1MEN3 Uncharacterized protein n=1 Tax=Glycine max RepID=I1MEN3_SOYBN	0	100	UniRef100_A2Q521 NAC domain-containing protein n=1 Tax=Medicago truncatula RepID=A2Q521_MEDTR	1e-145	101.62	AT4G28500.1|Symbols:ANAC073, SND2, NAC073|NAC domain containing protein 73|chr4:14083014-14084266 FORWARD LENGTH=305	1e-119	76.07	GO:0006355 GO:0007275 GO:0010413 GO:0045492 GO:0045893 GO:2000652	glucuronoxylan metabolic process; multicellular organismal development; positive regulation of transcription, DNA-dependent; regulation of secondary cell wall biogenesis; regulation of transcription, DNA-dependent; xylan biosynthetic process	GO:0003677 GO:0003700	DNA binding; sequence-specific DNA binding transcription factor activity	GO:0005634	nucleus	PF02365	No apical meristem (NAM) protein	NA	NA	NA	NA
Glyma.15G078400	6026741	6028845	344	UniRef100_I1KLQ5 Uncharacterized protein n=1 Tax=Glycine max RepID=I1KLQ5_SOYBN	1e-118	32.11	UniRef100_B9H2Q0 Guanylate-binding family protein n=1 Tax=Populus trichocarpa RepID=B9H2Q0_POPTR	5e-70	26.92	AT5G46070.1|Symbols:|Guanylate-binding family protein|chr5:18683468-18688397 FORWARD LENGTH=1082	1e-63	30.59	GO:0000226 GO:0000911 GO:0006955	cytokinesis by cell plate formation; immune response; microtubule cytoskeleton organization	GO:0003924 GO:0005525	GTP binding; GTPase activity	GO:0005634 GO:0005730 GO:0009507	chloroplast; nucleolus; nucleus	NA	NA	NA	NA	NA	NA
Glyma.15G078500	6033525	6033731	69	UniRef100_K7MA84 Uncharacterized protein n=1 Tax=Glycine max RepID=K7MA84_SOYBN	2e-43	100	NA	NA	NA	NA	NA	NA	NA	NA	NA	NA	NA	NA	NA	NA	NA	NA	NA	NA
Glyma.15G078600	6035650	6037148	134	UniRef100_I1MEN6 Uncharacterized protein n=1 Tax=Glycine max RepID=I1MEN6_SOYBN	1e-92	100	UniRef100_A2Q531 Glutaredoxin-C9 n=1 Tax=Medicago truncatula RepID=A2Q531_MEDTR	3e-61	104.72	AT1G28480.1|Symbols:GRX480, roxy19|Thioredoxin superfamily protein|chr1:10013634-10014047 REVERSE LENGTH=137	3e-41	75.91	GO:0000165 GO:0006355 GO:0006612 GO:0007154 GO:0007165 GO:0009409 GO:0009410 GO:0009414 GO:0009611 GO:0009617 GO:0009693 GO:0009695 GO:0009723 GO:0009733 GO:0009738 GO:0009751 GO:0009753 GO:0009814 GO:0009862 GO:0009863 GO:0009867 GO:0010310 GO:0010363 GO:0030968 GO:0031348 GO:0035304 GO:0042538 GO:0042742 GO:0043069 GO:0045454 GO:0050832 GO:0051707	MAPK cascade; abscisic acid mediated signaling pathway; cell communication; cell redox homeostasis; defense response, incompatible interaction; defense response to bacterium; defense response to fungus; endoplasmic reticulum unfolded protein response; ethylene biosynthetic process; hyperosmotic salinity response; jasmonic acid biosynthetic process; jasmonic acid mediated signaling pathway; negati…	GO:0005515 GO:0009055 GO:0015035	electron carrier activity; protein binding; protein disulfide oxidoreductase activity	GO:0005737	cytoplasm	PF00462	Glutaredoxin	PTHR10168	GLUTAREDOXIN	KOG1752	Glutaredoxin_and_related_proteins
Glyma.15G078700	6043201	6046666	366	UniRef100_I1MEN7 Uncharacterized protein (Fragment) n=1 Tax=Glycine max RepID=I1MEN7_SOYBN	3e-170	87.39	UniRef100_K7M1G0 MLO-like protein n=2 Tax=Glycine max RepID=K7M1G0_SOYBN	5e-154	61.81	AT1G61560.2|Symbols:MLO6|Seven transmembrane MLO family protein|chr1:22708875-22711488 REVERSE LENGTH=521	2e-73	64.68	GO:0006952 GO:0008219 GO:0009817 GO:0052542	cell death; defense response; defense response by callose deposition; defense response to fungus, incompatible interaction	GO:0005516	calmodulin binding	GO:0005739 GO:0005886 GO:0016021	integral to membrane; mitochondrion; plasma membrane	PF03094	Mlo family	NA	NA	NA	NA
Glyma.15G078800	6049763	6053996	721	UniRef100_UPI0003DE833B PREDICTED: auxin response factor 3-like n=1 Tax=Glycine max RepID=UPI0003DE833B	0	97.42	UniRef100_K7MA85 Auxin response factor n=1 Tax=Glycine max RepID=K7MA85_SOYBN	0	98.54	AT2G33860.1|Symbols:ETT, ARF3|Transcriptional factor B3 family protein / auxin-responsive factor AUX/IAA-related|chr2:14325444-14328613 REVERSE LENGTH=608	0	80.59	GO:0006355 GO:0007389 GO:0009616 GO:0009725 GO:0009733 GO:0009850 GO:0009855 GO:0009887 GO:0010050 GO:0010051 GO:0010158 GO:0048438 GO:0048439 GO:0048519	abaxial cell fate specification; auxin metabolic process; determination of bilateral symmetry; floral whorl development; flower morphogenesis; negative regulation of biological process; organ morphogenesis; pattern specification process; regulation of transcription, DNA-dependent; response to auxin stimulus; response to hormone stimulus; vegetative phase change; virus induced gene silencing; xyle…	GO:0003677 GO:0003700	DNA binding; sequence-specific DNA binding transcription factor activity	GO:0005634	nucleus	PF02362 PF06507	B3 DNA binding domain; Auxin response factor	NA	NA	NA	NA
Glyma.15G078900	6070129	6071615	183	UniRef100_K7MA86 Uncharacterized protein n=1 Tax=Glycine max RepID=K7MA86_SOYBN	2e-129	100	UniRef100_G7IFG7 NB-LRR type disease resistance protein n=1 Tax=Medicago truncatula RepID=G7IFG7_MEDTR	1e-96	20.59	AT5G46060.1|Symbols:|Protein of unknown function, DUF599|chr5:18681533-18682459 FORWARD LENGTH=248	1e-53	73.39	GO:0008150	biological process	GO:0003674	molecular function	NA	NA	PF04654	Protein of unknown function, DUF599	NA	NA	NA	NA
Glyma.15G079000	6073322	6076988	181	UniRef100_K7MA87 Uncharacterized protein n=1 Tax=Glycine max RepID=K7MA87_SOYBN	1e-130	100	UniRef100_G7KDI6 PCD/DCoH-like protein n=1 Tax=Medicago truncatula RepID=G7KDI6_MEDTR	3e-66	90.62	AT1G29810.1|Symbols:|Transcriptional coactivator/pterin dehydratase|chr1:10435606-10437406 REVERSE LENGTH=187	3e-60	94.65	GO:0006729	tetrahydrobiopterin biosynthetic process	GO:0004160 GO:0008124	4-alpha-hydroxytetrahydrobiopterin dehydratase activity; dihydroxy-acid dehydratase activity	GO:0009507	chloroplast	PF01329	Pterin 4 alpha carbinolamine dehydratase	PTHR12599	PTERIN-4-ALPHA-CARBINOLAMINE DEHYDRATASE	KOG4073	Pterin_carbinolamine_dehydratase_PCBD/dimerization_cofactor_of_HNF1
Glyma.15G079100	6085551	6086993	271	UniRef100_UPI00023D2077 PREDICTED: pathogenesis-related genes transcriptional activator PTI5 n=1 Tax=Glycine max RepID=UPI00023D2077	0	96.97	UniRef100_G7IFJ0 Ethylene-responsive transcription factor n=1 Tax=Medicago truncatula RepID=G7IFJ0_MEDTR	2e-66	81.53	AT5G47220.1|Symbols:ATERF2, ATERF-2, ERF2|ethylene responsive element binding factor 2|chr5:19172023-19172754 REVERSE LENGTH=243	6e-37	45.27	GO:0002679 GO:0006355 GO:0009693 GO:0009723 GO:0009737 GO:0009864 GO:0009873 GO:0010200 GO:0035556 GO:0045893	ethylene biosynthetic process; ethylene mediated signaling pathway; induced systemic resistance, jasmonic acid mediated signaling pathway; intracellular signal transduction; positive regulation of transcription, DNA-dependent; regulation of transcription, DNA-dependent; respiratory burst involved in defense response; response to abscisic acid stimulus; response to chitin; response to ethylene sti…	GO:0003677 GO:0003700	DNA binding; sequence-specific DNA binding transcription factor activity	GO:0005634	nucleus	PF00847	AP2 domain	NA	NA	NA	NA
